# Supplementary material for: MIKC-type MADS-box transcription factor gene family in peanut: Genome-wide characterization and expression analysis under abiotic stress
Source: Front Plant Sci. 2022 Oct 20;13:980933. doi: 10.3389/fpls.2022.980933 (PMC9631947; doi:10.3389/fpls.2022.980933)
Supplement: Supplementary file 9 [file Table_1.xlsx]

## Sheet: Table S1
No.	MADSs	PeanutBase Gene ID	Subfamily	Amino acid length	PI	MW (kDa)	Chromosome	Location	shitouqi ID	Identity(100%)
1	AhMADS1	arahy.Tifrunner.gnm2.ann1.K7VJRA.1	MIKC*	207	8.65	23.54	133909287-133914071	Chr17
2	AhMADS2	arahy.Tifrunner.gnm2.ann1.HU1B6R.1	AGL17	223	9.14	25.82	114252072-114255013	Chr16	AH16G24980.1	100
3	AhMADS3	arahy.Tifrunner.gnm2.ann1.0GNU4R.1	AG	91	9.37	10.52	145950549-145950940	Chr13	AH13G53800.1	97.7
4	AhMADS4	arahy.Tifrunner.gnm2.ann1.K5QGI1.1	SEP	243	6.97	27.94	104634428-104644304	Chr10	AH20G30100.1	89.4
5	AhMADS5	arahy.Tifrunner.gnm2.ann1.6TKF7G.1	AGL6	246	8.9	28.49	97006961-97014248	Chr2	AH02G26520.1	100
6	AhMADS6	arahy.Tifrunner.gnm2.ann1.ITV0VK.1	AG	136	9.6	15.55	144673466-144676244	Chr20	AH13G53450.1	99
7	AhMADS7	arahy.Tifrunner.gnm2.ann1.XBYN1J.1	AGL6	246	8.89	28.46	113187918-113194732	Chr12	AH12G30010.1	99.6
8	AhMADS8	arahy.Tifrunner.gnm2.ann1.KVPB15.1	AG	160	7.63	18.07	145870244-145873862	Chr19	AH19G32210.1	83
9	AhMADS9	arahy.Tifrunner.gnm2.ann1.P3T58Z.1	SOC1	212	9.13	24.33	112985252-112993777	Chr4	AH04G24130.1	100
10	AhMADS10	arahy.Tifrunner.gnm2.ann1.679QY2.1	SOC1	212	9.26	24.32	124279269-124287824	Chr14	AH14G28170.1	100
11	AhMADS11	arahy.Tifrunner.gnm2.ann1.H2N64Y.1	SOC1	226	9.25	25.82	113197104-113206952	Chr12	AH12G30020.1	99.6
12	AhMADS12	arahy.Tifrunner.gnm2.ann1.F4BM8R.1	SEP	213	9.26	24.81	128960483-128968867	Chr20	AH20G30100.1	87.2
13	AhMADS13	arahy.Tifrunner.gnm2.ann1.ES1ZP9.1	AG	238	9.51	27.24	9326250-9336753	Chr1
14	AhMADS14	arahy.Tifrunner.gnm2.ann1.LB8X36.1	AG	258	9.5	29.63	893208-901481	Chr10	AH10G00840.1	99.6
15	AhMADS15	arahy.Tifrunner.gnm2.ann1.SLJ44W.1	AG	245	9.51	28.11	1799893-1808791	Chr11	AH11G01650.1	100
16	AhMADS16	arahy.Tifrunner.gnm2.ann1.AS063A.1	AG	258	9.42	29.43	2857979-2866270	Chr20	AH20G04540.1	100
17	AhMADS17	arahy.Tifrunner.gnm2.ann1.7U2XF6.1	AG	254	9.3	29.56	3405384-3411961	Chr7	AH07G06100.1	100
18	AhMADS18	arahy.Tifrunner.gnm2.ann1.FNSI1P.1	AG	265	9.28	30.81	4041359-4047822	Chr17	AH17G02790.1	100
19	AhMADS19	arahy.Tifrunner.gnm2.ann1.AK1FA2.1	SEP	247	7.03	28.32	130128051-130136176	Chr11	AH11G24850.2	100
20	AhMADS20	arahy.Tifrunner.gnm2.ann1.TZ3ZMM.1	SEP	247	7.03	28.32	109474403-109482303	Chr1	AH01G33010.1	100
21	AhMADS21	arahy.Tifrunner.gnm2.ann1.C2BNNJ.1	SEP	248	9.08	28.68	110776682-110785771	Chr10	AH10G26130.1	99.6
22	AhMADS22	arahy.Tifrunner.gnm2.ann1.F55D38.1	SEP	248	9.08	28.68	137224804-137233764	Chr20	AH20G33780.1	99.6
23	AhMADS23	arahy.Tifrunner.gnm2.ann1.SGCV4P.1	SEP	244	8.82	27.84	144554417-144558055	Chr13	AH13G59600.1	99.6
24	AhMADS24	arahy.Tifrunner.gnm2.ann1.XV7G96.1	SEP	252	9.07	28.92	139311560-139317290	Chr14	AH14G36900.1	100
25	AhMADS25	arahy.Tifrunner.gnm2.ann1.7JHN4J.1	SEP	253	9.18	29.05	124950789-124956327	Chr4	AH14G43450.1	100
26	AhMADS26	arahy.Tifrunner.gnm2.ann1.GAA875.1	SEP	256	8.74	29.23	142582561-142586390	Chr3	AH13G51890.1	98.4
27	AhMADS27	arahy.Tifrunner.gnm2.ann1.H6RS04.1	SOC1	235	5.67	27.66	83722256-83733580	Chr11	AH11G19120.1	95.3
28	AhMADS28	arahy.Tifrunner.gnm2.ann1.H916D0.1	SOC1	226	9.25	25.82	97016777-97026252	Chr2	AH02G26530.1	100
29	AhMADS29	arahy.Tifrunner.gnm2.ann1.L31RK0.1	AGL17	72	10.21	8.03	7354098-7354544	Chr20	AH20G02920.1	96.8
30	AhMADS30	arahy.Tifrunner.gnm2.ann1.6TV8QX.1	SVP	119	9.55	13.85	249356-254562	Chr15
31	AhMADS31	arahy.Tifrunner.gnm2.ann1.UK37ES.1	SVP	119	9.55	13.85	249356-254562	Chr5	AH05G38240.1	99.1
32	AhMADS32	arahy.Tifrunner.gnm2.ann1.XXIH72.1	MIKC*	314	5.1	36.03	12234420-12238959	Chr8	AH08G06950.1	96.3
33	AhMADS33	arahy.Tifrunner.gnm2.ann1.BJW67H.1	AGL15/18	258	7.58	29.35	9956458-9962324	Chr3	AH03G09760.1	99.2
34	AhMADS34	arahy.Tifrunner.gnm2.ann1.XIQ273.1	AGL15/18	258	6.97	29.42	13303895-13307530	Chr13	AH13G12390.1	99.2
35	AhMADS35	arahy.Tifrunner.gnm2.ann1.GBX0EQ.1	MIKC*	325	5.25	37.29	128224001-128228775	Chr17	AH17G31400.1	99.5
36	AhMADS36	arahy.Tifrunner.gnm2.ann1.H0ZZJY.1	SOC1	114	9.72	13.35	111914778-111923728	Chr5	AH05G34090.1	98.4
37	AhMADS37	arahy.Tifrunner.gnm2.ann1.SJTD5W.1	AP1	245	9.11	28.36	104574237-104582090	Chr10	AH10G23040.1	100
38	AhMADS38	arahy.Tifrunner.gnm2.ann1.Y0XCRM.1	AP1	245	9.11	28.36	128895891-128903699	Chr20	AH20G30080.1	100
39	AhMADS39	arahy.Tifrunner.gnm2.ann1.509QUQ.1	AGL6	227	9.03	26.57	156894282-156900786	Chr15	AH15G35130.1	92.5
40	AhMADS40	arahy.Tifrunner.gnm2.ann1.5B6ZAR.1	AGL6	242	9.13	28.34	111871519-111876340	Chr5	AH05G34050.1	100
41	AhMADS41	arahy.Tifrunner.gnm2.ann1.SC2RCC.1	AP3	235	9.28	27.26	1646001-1651342	Chr8	AH08G01060.1	84.8
42	AhMADS42	arahy.Tifrunner.gnm2.ann1.QJDQ9C.1	SOC1	160	7.74	18.73	109837927-109844248	Chr9
43	AhMADS43	arahy.Tifrunner.gnm2.ann1.MX0VEQ.1	AP3	227	9.22	26.41	111135853-111140814	Chr17	AH17G24400.1	100
44	AhMADS44	arahy.Tifrunner.gnm2.ann1.XL9HTS.1	SVP	66	10.28	7.63	64875613-64876069	Chr7
45	AhMADS45	arahy.Tifrunner.gnm2.ann1.IQR3N2.1	AP1	245	8.97	28.3	104612480-104621470	Chr10	AH10G23050.1	100
46	AhMADS46	arahy.Tifrunner.gnm2.ann1.70E6DW.1	SOC1	200	8.18	23.38	158619733-158624429	Chr19	AH19G42560.1	93.5
47	AhMADS47	arahy.Tifrunner.gnm2.ann1.MRTC1T.1	AG	376	9.45	42.27	100590905-100596427	Chr20	AH20G04540.1	91
48	AhMADS48	arahy.Tifrunner.gnm2.ann1.ATH5WE.1	SOC1	237	9.02	27.53	156932510-156942104	Chr15	AH15G35160.1	100
49	AhMADS49	arahy.Tifrunner.gnm2.ann1.438FZB.1	AP1	252	5.34	28.68	109430445-109437289	Chr1	AH01G33000.1	77
50	AhMADS50	arahy.Tifrunner.gnm2.ann1.D4F11K.1	AP3	234	9.28	37.34	12284902-12287416	Chr15	AH15G03870.1	100
51	AhMADS51	arahy.Tifrunner.gnm2.ann1.QB26WD.1	AP3	234	9.28	27.34	11638128-11640646	Chr5	AH05G07690.1	100
52	AhMADS52	arahy.Tifrunner.gnm2.ann1.WIWA1B.1	AP1	245	9.26	28.34	128926256-128935767	Chr20	AH20G30090.1	100
53	AhMADS53	arahy.Tifrunner.gnm2.ann1.B128UN.1	AGL17	307	8.92	35.47	4689982-4699370	Chr10	AH10G04960.1	81
54	AhMADS54	arahy.Tifrunner.gnm2.ann1.8A3KYS.1	AGL17	223	9.34	25.62	65920970-65930773	Chr7	AH07G20940.1	100
55	AhMADS55	arahy.Tifrunner.gnm2.ann1.Z4CR3N.1	AGL17	223	9.34	25.62	38206086-38215228	Chr17	AH17G16390.1	100
56	AhMADS56	arahy.Tifrunner.gnm2.ann1.PVA06P.1	AP3	179	9.87	20.74	144251440-144252227	Chr11	AH11G32400.1	100
57	AhMADS57	arahy.Tifrunner.gnm2.ann1.3Z25D4.1	PI(TT16)	159	10	18.66	143809862-143812393	Chr20	AH13G54690.1	100
58	AhMADS58	arahy.Tifrunner.gnm2.ann1.2C4F0F.1	SVP	145	9.78	16.44	4915812-4922655	Chr10	AH10G05230.1	70
59	AhMADS59	arahy.Tifrunner.gnm2.ann1.G922MD.1	SVP	180	9.62	20.66	9800270-9808347	Chr20	AH20G08150.1	88
60	AhMADS60	arahy.Tifrunner.gnm2.ann1.40TXUY.1	PI(TT16)	213	8.82	24.29	117016872-117019493	Chr10	AH10G32420.1	75
61	AhMADS61	arahy.Tifrunner.gnm2.ann1.HE02E7.1	AP1	172	9.39	19.93	139331717-139344489	Chr14	AH14G43440.1	99
62	AhMADS62	arahy.Tifrunner.gnm2.ann1.YR30XE.1	PI(TT16)	159	9.77	18.39	117001423-117004278	Chr10	AH10G32400.1	100
63	AhMADS63	arahy.Tifrunner.gnm2.ann1.D3LV4V.1	SVP	207	9.41	23.59	129149716-129153602	Chr13	AH13G39020.1	100
64	AhMADS64	arahy.Tifrunner.gnm2.ann1.SGD688.1	SVP	207	9.41	23.62	125264498-125268982	Chr3
65	AhMADS65	arahy.Tifrunner.gnm2.ann1.X3L1K4.1	SVP	147	10.5	17.63	40073431-40074949	Chr17	AH17G16710.1	100
66	AhMADS66	arahy.Tifrunner.gnm2.ann1.6UK9J8.1	AP1	232	8.83	26.24	124965817-124978225	Chr4	AH14G36910.1	94
67	AhMADS67	arahy.Tifrunner.gnm2.ann1.GD5YP7.1	MIKC*	442	8.84	50.48	135400844-135405084	Chr3	AH13G45160.1	100
68	AhMADS68	arahy.Tifrunner.gnm2.ann1.PIZ1S4.1	MIKC*	475	8.59	54.02	137582658-137586613	Chr13	AH13G45160.1	100
69	AhMADS69	arahy.Tifrunner.gnm2.ann1.7GTW3C.1	AGL17	236	8.59	27.17	608569-617555	Chr15	AH05G38600.2	100
70	AhMADS70	arahy.Tifrunner.gnm2.ann1.JI0U8K.1	AGL17	236	8.59	27.17	608569-617555	Chr5	AH05G38600.2	100
71	AhMADS71	arahy.Tifrunner.gnm2.ann1.5R195S.1	SVP	157	9.51	18.1	14471564-14478450	Chr8	AH00G04790.1	99
72	AhMADS72	arahy.Tifrunner.gnm2.ann1.F9YQ6H.1	AGL12	210	6.6	23.66	14511749-14517395	Chr13	AH13G13350.1	99
73	AhMADS73	arahy.Tifrunner.gnm2.ann1.SP53YQ.1	PI(TT16)	155	9.73	18.16	57986823-57990541	Chr19	AH19G20350.1	100
74	AhMADS74	arahy.Tifrunner.gnm2.ann1.KHU32P.1	SVP	227	6.45	25.67	130583518-130590812	Chr17	AH17G32900.1	88
75	AhMADS75	arahy.Tifrunner.gnm2.ann1.78PTZY.1	AP3	181	9.21	21	125378375-125381318	Chr17	AH17G29780.1	100
76	AhMADS76	arahy.Tifrunner.gnm2.ann1.NKL1UU.1	AP3	181	9.21	21	10046126-10049455	Chr8	AH08G06160.1	100
77	AhMADS77	arahy.Tifrunner.gnm2.ann1.TIWB5X.1	MIKC*	257	4.49	28.71	133918825-133921956	Chr17	AH17G34740.1	100
78	AhMADS78	arahy.Tifrunner.gnm2.ann1.HA5D83.1	AP3	210	10.07	24.65	99928069-99928939	Chr1	AH01G25840.1	97
79	AhMADS79	arahy.Tifrunner.gnm2.ann1.E6J81H.1	PI(TT16)	143	9.51	16.53	87565837-87566514	Chr16
80	AhMADS80	arahy.Tifrunner.gnm2.ann1.M2T8LS.1	SOC1	177	9.49	20.74	63715026-63723159	Chr1	AH01G17960.1	100
81	AhMADS81	arahy.Tifrunner.gnm2.ann1.Y96K7L.1	AGL17	290	6.66	30.01	67154968-67157153	Chr17	AH17G19790.1	98
82	AhMADS82	arahy.Tifrunner.gnm2.ann1.79PBA1.1	SVP	164	8.81	18.82	9844746-9868355	Chr20
83	AhMADS83	arahy.Tifrunner.gnm2.ann1.L0LNYC.1	MIKC*	248	4.61	27.93	18482738-18485749	Chr8
84	AhMADS84	arahy.Tifrunner.gnm2.ann1.USZI6Q.1	AGL17	168	4.97	18.87	107765843-107768904	Chr16	AH16G23980.1	98.8
85	AhMADS85	arahy.Tifrunner.gnm2.ann1.CFQ0TD.1	SVP	178	9.38	20.64	4940708-4956314	Chr10	AH10G05250.1	100
86	AhMADS86	arahy.Tifrunner.gnm2.ann1.65U0MI.1	AGL17	387	9.66	43.24	3772082-3778201	Chr19	AH19G03680.1	99
87	AhMADS87	arahy.Tifrunner.gnm2.ann1.DI51EV.1	AP3	176	9.5	20.39	98960616-98963352	Chr17
88	AhMADS88	arahy.Tifrunner.gnm2.ann1.QQ4618.1	AP3	187	9.38	22.06	24688883-24691957	Chr8	AH08G13000.1	97
89	AhMADS89	arahy.Tifrunner.gnm2.ann1.9AY56M.1	AP1	100	9.93	11.08	110813288-110820783	Chr10	AH10G26140.1	100
90	AhMADS90	arahy.Tifrunner.gnm2.ann1.U9RCFT.1	MIKC*	408	6.61	46.47	111028257-111033106	Chr1	AH01G33910.1	99
91	AhMADS91	arahy.Tifrunner.gnm2.ann1.K1S2P8.1	MIKC*	532	8.93	60.97	124646243-124653288	Chr11	AH11G23420.1	92
92	AhMADS92	arahy.Tifrunner.gnm2.ann1.L84Y11.1	MIKC*	68	9.89	7.84	133900710-133901209	Chr17
93	AhMADS93	arahy.Tifrunner.gnm2.ann1.RJW59X.1	AGL17	172	10.07	18.95	109712151-109713502	Chr11	AH11G21520.1	81
94	AiMADS1	araip.K30076.gnm1.ann1.Araip.PN6SP.1	MIKC*	572	5.03	63.93	125956738-125976915	ChrB07
95	AiMADS2	araip.K30076.gnm1.ann1.Araip.78XNL.1	SVP	486	9.46	55.17	144979476-144988943	ChrB09
96	AiMADS3	araip.K30076.gnm1.ann1.Araip.1MH74.1	SEP	112	10.05	13.21	121465988-121471351	ChrB10
97	AiMADS4	araip.K30076.gnm1.ann1.Araip.VR4NX.1	SOC1	212	9.26	24.32	115160096-115168459	ChrB04
98	AiMADS5	araip.K30076.gnm1.ann1.Araip.G4BMM.1	AG	159	9.71	18.23	105418-110967	ChrB01
99	AiMADS6	araip.K30076.gnm1.ann1.Araip.M07CI.1	AG	170	9.92	19.58	3602258-3613360	ChrB07
100	AiMADS7	araip.K30076.gnm1.ann1.Araip.T6JQ7.1	SOC1	226	9.25	25.82	101844432-101853459	ChrB02
101	AiMADS8	araip.K30076.gnm1.ann1.Araip.BS71F.1	AG	267	9.23	30.59	135732312-135736503	ChrB03
102	AiMADS9	araip.K30076.gnm1.ann1.Araip.ATR02.1	AG	293	9.86	33.11	2808794-2815477	ChrB10
103	AiMADS10	araip.K30076.gnm1.ann1.Araip.PB6S5.1	SEP	247	7.03	28.32	119672089-119679173	ChrB01
104	AiMADS11	araip.K30076.gnm1.ann1.Araip.8ZW4E.1	SEP	244	8.97	27.86	129639667-129644728	ChrB04
105	AiMADS12	araip.K30076.gnm1.ann1.Araip.ZCR91.1	SEP	244	8.82	27.84	134526100-134529743	ChrB03
106	AiMADS13	araip.K30076.gnm1.ann1.Araip.UVY0A.1	SOC1	216	9.92	25.32	67256253-67265165	ChrB01
107	AiMADS14	araip.K30076.gnm1.ann1.Araip.WJ7G8.1	AP1	123	9.66	13.97	121405385-121414441	ChrB10
108	AiMADS15	araip.K30076.gnm1.ann1.Araip.9M2DD.1	MIKC*	296	5.42	33.8	120468417-120472189	ChrB07
109	AiMADS16	araip.K30076.gnm1.ann1.Araip.33EMF.1	AGL15/18	258	6.97	29.43	12834306-12837565	ChrB03
110	AiMADS17	araip.K30076.gnm1.ann1.Araip.NCG35.1	AGL6	192	7.92	22.35	145902384-145907352	ChrB05
111	AiMADS18	araip.K30076.gnm1.ann1.Araip.RE3SL.1	AP3	227	9.22	26.41	104464638-104469535	ChrB07
112	AiMADS19	araip.K30076.gnm1.ann1.Araip.B577E.1	SVP	205	7.08	23.36	321988-328959	ChrB05
113	AiMADS20	araip.K30076.gnm1.ann1.Araip.EAZ0R.1	AP3	180	9.9	21.28	11904110-11905474	ChrB05
114	AiMADS21	araip.K30076.gnm1.ann1.Araip.TJ9SW.1	MIKC*	256	10.41	28.62	94488058-94489241	ChrB10
115	AiMADS22	araip.K30076.gnm1.ann1.Araip.53XXU.1	SOC1	220	8.67	25.4	145936349-145945305	ChrB05
116	AiMADS23	araip.K30076.gnm1.ann1.Araip.166TL.1	AP1	245	9.26	28.34	121435972-121444747	ChrB10
117	AiMADS24	araip.K30076.gnm1.ann1.Araip.Z7H22.1	AGL17	216	9.23	24.92	35654864-35662659	ChrB07
118	AiMADS25	araip.K30076.gnm1.ann1.Araip.K558L.1	SOC1	246	8.35	28.92	146310889-146315667	ChrB09
119	AiMADS26	araip.K30076.gnm1.ann1.Araip.PA2K4.1	AP1	103	10.57	12.03	129658838-129666731	ChrB04
120	AiMADS27	araip.K30076.gnm1.ann1.Araip.D5298.1	AGL17	154	9.39	17.51	123379429-123380603	ChrB07
121	AiMADS28	araip.K30076.gnm1.ann1.Araip.RG64D.1	SVP	207	9.41	23.59	118972897-118976751	ChrB03
122	AiMADS29	araip.K30076.gnm1.ann1.Araip.JS7DG.1	AGL17	236	8.21	27.12	648098-657201	ChrB05
123	AiMADS30	araip.K30076.gnm1.ann1.Araip.Y9WEE.1	AGL12	231	7.91	25.78	14020691-14025671	ChrB03
124	AiMADS31	araip.K30076.gnm1.ann1.Araip.38ZCB.1	PI(TT16)	268	6.87	30.71	136021979-136024406	ChrB10
125	AiMADS32	araip.K30076.gnm1.ann1.Araip.DZ38J.1	PI(TT16)	160	10.05	18.76	54378387-54382750	ChrB09
126	AiMADS33	araip.K30076.gnm1.ann1.Araip.C9S0H.1	SVP	178	9.05	20.14	122722222-122728865	ChrB07
127	AiMADS34	araip.K30076.gnm1.ann1.Araip.QX8RE.1	PI(TT16)	147	9.2	16.97	78255192-78256626	ChrB06
128	AiMADS35	araip.K30076.gnm1.ann1.Araip.Q4G60.1	SVP	187	9.02	21.58	9422707-9437256	ChrB10
129	AiMADS36	araip.K30076.gnm1.ann1.Araip.0P3IP.1	AGL17	444	5.94	49.67	3289309-3294882	ChrB09
130	AiMADS37	araip.K30076.gnm1.ann1.Araip.NN61D.1	AP3	176	9.5	20.39	87096950-87099523	ChrB07
131	AiMADS38	araip.K30076.gnm1.ann1.Araip.2C5BE.1	AP1	205	9.66	23.37	129855490-129866286	ChrB10
132	AiMADS39	araip.K30076.gnm1.ann1.Araip.Z2LTK.1	MIKC*	434	6.96	49.09	114337765-114343040	ChrB01
133	AiMADS40	araip.K30076.gnm1.ann1.Araip.572XZ.1	AGL17	205	8.97	23.22	7101186-7112539	ChrB10
134	AiMADS41	araip.K30076.gnm1.ann1.Araip.H7YL9.1	AGL17	182	8.94	20.54	118186980-118189068	ChrB03
135	AiMADS42	araip.K30076.gnm1.ann1.Araip.8L1R3.1	AP3	163	9.89	18.92	132589240-132590027	ChrB01
136	AiMADS43	araip.K30076.gnm1.ann1.Araip.ZQ6XG.1	MIKC*	366	8.49	41.58	127374521-127377789	ChrB03
137	AiMADS44	araip.K30076.gnm1.ann1.Araip.09JM8.1	SVP	236	5.41	27.49	11136453-11137507	ChrB05
138	AiMADS45	araip.K30076.gnm1.ann1.Araip.M9VNK.1	SVP	220	8.34	24.93	2866340-2867002	ChrB01
139	AiMADS46	araip.K30076.gnm1.ann1.Araip.3GU5G.1	SVP	231	7.6	25.91	2854407-2855102	ChrB01
140	AiMADS47	araip.K30076.gnm1.ann1.Araip.NR4UL.1	SVP	302	4.63	34.41	11196172-11197492	ChrB05
141	AiMADS48	araip.K30076.gnm1.ann1.Araip.KK5LI.1	SVP	208	9.1	23.92	2850480-2851106	ChrB01
142	AdMADS1	aradu.V14167.gnm1.ann1.Aradu.1M0CF.1	SVP	494	9.56	56.16	112237968-112243119	ChrA09
143	AdMADS2	aradu.V14167.gnm1.ann1.Aradu.UGS4N.1	MIKC*	336	6.05	38.69	18299358-18309353	ChrA08
144	AdMADS3	aradu.V14167.gnm1.ann1.Aradu.EGK1M.1	SEP	122	9.3	14.03	97187414-97194073	ChrA10
145	AdMADS4	aradu.V14167.gnm1.ann1.Aradu.15PR5.1	AG	95	9.74	10.83	11960030-11960535	ChrA01
146	AdMADS5	aradu.V14167.gnm1.ann1.Aradu.C0RFP.1	SOC1	212	9.13	24.33	106976527-106984258	ChrA04
147	AdMADS6	aradu.V14167.gnm1.ann1.Aradu.H2R03.1	AG	235	8.7	27.01	134677053-134680910	ChrA03
148	AdMADS7	aradu.V14167.gnm1.ann1.Aradu.QZ653.1	AG	285	9.9	32.18	831483-839275	ChrA10
149	AdMADS8	aradu.V14167.gnm1.ann1.Aradu.C3MS1.1	AG	262	9.28	30.44	3798483-3803710	ChrA07
150	AdMADS9	aradu.V14167.gnm1.ann1.Aradu.UJ9WA.1	SEP	247	7.03	28.36	104372125-104379434	ChrA01
151	AdMADS10	aradu.V14167.gnm1.ann1.Aradu.MYH00.1	SEP	244	9.1	28.15	103246301-103252708	ChrA10
152	AdMADS11	aradu.V14167.gnm1.ann1.Aradu.UG0RV.1	SEP	244	8.82	27.84	133339100-133342429	ChrA03
153	AdMADS12	aradu.V14167.gnm1.ann1.Aradu.32WCY.1	SOC1	227	9.39	25.93	88469763-88478316	ChrA02
154	AdMADS13	aradu.V14167.gnm1.ann1.Aradu.GUV6V.1	MIKC*	303	5.29	34.56	12268378-12271990	ChrA08
155	AdMADS14	aradu.V14167.gnm1.ann1.Aradu.G8P6Y.1	AP1	187	9.68	21.71	97138249-97143983	ChrA10
156	AdMADS15	aradu.V14167.gnm1.ann1.Aradu.NS10G.1	AGL15/18	263	7.17	30.02	9768127-9771383	ChrA03
157	AdMADS16	aradu.V14167.gnm1.ann1.Aradu.Q6KDH.1	AGL6	242	9.13	28.34	105696806-105701373	ChrA05
158	AdMADS17	aradu.V14167.gnm1.ann1.Aradu.92XHB.1	AP1	171	9.65	20.15	104329039-104334115	ChrA01
159	AdMADS18	aradu.V14167.gnm1.ann1.Aradu.22X1P.1	AP3	227	9.22	26.42	1688108-1692487	ChrA08
160	AdMADS19	aradu.V14167.gnm1.ann1.Aradu.X280A.1	SVP	216	7.03	24.88	258103-264380	ChrA05
161	AdMADS20	aradu.V14167.gnm1.ann1.Aradu.TB6GC.1	AP3	216	9.5	25.57	10981803-10983338	ChrA05
162	AdMADS21	aradu.V14167.gnm1.ann1.Aradu.KWJ2K.1	AP1	245	8.97	28.3	97163509-97171758	ChrA10
163	AdMADS22	aradu.V14167.gnm1.ann1.Aradu.44JDK.1	SOC1	217	8.9	25.01	105738170-105747048	ChrA05
164	AdMADS23	aradu.V14167.gnm1.ann1.Aradu.NVB9V.1	AGL17	216	9.23	24.92	67540409-67549123	ChrA07
165	AdMADS24	aradu.V14167.gnm1.ann1.Aradu.S4CJ2.1	SOC1	246	8.14	28.9	110417722-110422284	ChrA09
166	AdMADS25	aradu.V14167.gnm1.ann1.Aradu.66DGF.1	SVP	209	9.5	24.25	5273547-5280789	ChrA10
167	AdMADS26	aradu.V14167.gnm1.ann1.Aradu.PA0XC.1	AGL12	105	9.67	11.86	70618508-70619390	ChrA04
168	AdMADS27	aradu.V14167.gnm1.ann1.Aradu.QT7J0.1	AGL12	105	9.67	11.86	27354641-27355523	ChrA08
169	AdMADS28	aradu.V14167.gnm1.ann1.Aradu.KAZ0G.1	PI(TT16)	159	9.77	18.39	109255438-109256881	ChrA10
170	AdMADS29	aradu.V14167.gnm1.ann1.Aradu.P04DI.1	SVP	207	9.41	23.62	116687444-116691897	ChrA03
171	AdMADS30	aradu.V14167.gnm1.ann1.Aradu.95Z4F.1	AP1	206	9.51	23.19	119606665-119619770	ChrA04
172	AdMADS31	aradu.V14167.gnm1.ann1.Aradu.X0I6L.1	PI(TT16)	273	6.71	31.36	109276688-109278942	ChrA10
173	AdMADS32	aradu.V14167.gnm1.ann1.Aradu.0Q5NS.1	AGL17	236	8.59	27.14	629508-638092	ChrA05
174	AdMADS33	aradu.V14167.gnm1.ann1.Aradu.3C80G.1	AGL12	210	6.6	23.6	11437262-11441771	ChrA03
175	AdMADS34	aradu.V14167.gnm1.ann1.Aradu.GT164.1	SVP	208	9.28	23.76	7302709-7303335	ChrA01
176	AdMADS35	aradu.V14167.gnm1.ann1.Aradu.TY4I3.1	SVP	200	9.06	22.73	14501432-14508522	ChrA08
177	AdMADS36	aradu.V14167.gnm1.ann1.Aradu.9FL9L.1	SOC1	166	9.66	19.41	54071022-54087820	ChrA01
178	AdMADS37	aradu.V14167.gnm1.ann1.Aradu.AV8HJ.1	SVP	107	10	12.28	5298533-5310973	ChrA10
179	AdMADS38	aradu.V14167.gnm1.ann1.Aradu.B59SF.1	AP3	162	8.57	18.89	20194239-20197342	ChrA08
180	AdMADS39	aradu.V14167.gnm1.ann1.Aradu.Y02KH.1	AP1	91	10.01	10.37	103281616-103290238	ChrA10
181	AdMADS40	aradu.V14167.gnm1.ann1.Aradu.8JL27.1	MIKC*	546	7.58	61.29	105968643-105974759	ChrA01
182	AdMADS41	aradu.V14167.gnm1.ann1.Aradu.S1UIQ.1	AP3	139	9.46	16.18	10287555-10290391	ChrA08
183	AdMADS42	aradu.V14167.gnm1.ann1.Aradu.N9KWN.1	AGL17	214	8.74	24.25	5046782-5056089	ChrA10
184	AdMADS43	aradu.V14167.gnm1.ann1.Aradu.S821T.1	SVP	206	9.38	23.64	7354114-7354754	ChrA06
185	AdMADS44	aradu.V14167.gnm1.ann1.Aradu.38ERD.1	SVP	208	7.66	23.73	7293035-7293661	ChrA01
186	AdMADS45	aradu.V14167.gnm1.ann1.Aradu.Y7XZN.1	SVP	208	8.67	23.61	7298735-7299361	ChrA01

## Sheet: Table S2
No.	MADSs	PeanutBase Gene ID	Subfamily	Amino acid length	PI	MW (kDa)	No.	Gene Name	Gene ID
APETALA3	At3g54340					APETALA3	1	APETALA3	At3g54340.1
AGAMOUS	At4g18960			AGAMOUS	At4g18960	AGL1=SHP1	2	AGL1=SHP1	At3g58780.1
AGL1=SHP1	At3g58780					AGL2=SEP1	3	AGL2=SEP1	At5g15800.1
AGL2=SEP1	At5g15800					AGL3	4	AGL3	At2g03710.1
AGL3	At2g03710					AGL5=SHP2	5	AGL5=SHP2	At2g42830.1
AGL4=SEP2	At3g02310			AGL4=SEP2	At3g02310	AGL6	6	AGL6	At2g45650.1
AGL5=SHP2	At2g42830					AGL7=AP1	7	AGL7=AP1	At1g69120.1
AGL6	At2g45650					AGL10=CAL	8	AGL10=CAL	At1g26310.1
AGL7=AP1	At1g69120					AGL12	9	AGL12	At1g71692.1
AGL8=FUL	At5g60910			AGL8=FUL	At5g60910	AGL13	10	AGL13	At3g61120.1
AGL9=SEP3	At1g24260			AGL9=SEP3	At1g24260	AGL14	11	AGL14	At4g11880.1
AGL10=CAL	At1g26310					AGL15	12	AGL15	At5g13790.1
AGL11	At4g09960			AGL11	At4g09960	AGL16	13	AGL16	At3g57230.1
AGL12	At1g71692					AGL17	14	AGL17	At2g22630.1
AGL13	At3g61120					AGL18	15	AGL18	At3g57390.1
AGL14	At4g11880					AGL20=SOC1	16	AGL20=SOC1	At2g45660.1
AGL15	At5g13790					AGL22=SVP	17	AGL22=SVP	At2g22540.1
AGL16	At3g57230					AGL24	18	AGL24	At4g24540.1
AGL17	At2g22630					AGL25=FLC	19	AGL25=FLC	At5g10140.1
AGL18	At3g57390					AGL27=FLM	20	AGL27=FLM	At1g77080.1
AGL19	At4g22950			AGL19	At4g22950	AGL32=TT16	21	AGL32=TT16	At5g23260.1
AGL20=SOC1	At2g45660					AGL65	22	AGL65	At1g18750.1
AGL21	At4g37940			AGL21	At4g37940	AGL66	23	AGL66	At1g77980.1
AGL22=SVP	At2g22540
AGL23	At1g65360			AGL23	At1g65360
AGL24	At4g24540
AGL25=FLC	At5g10140
AGL26	At5g26870			AGL26	At5g26870
AGL27=FLM	At1g77080
AGL28	At1g01530					AGL28
AGL29	At2g34440					AGL29
AGL30	At2g03060			AGL30	At2g03060	AGL45
AGL31	At5g65050			AGL31	At5g65050	AGL46
AGL32=TT16	At5g23260					AGL53
AGL34	At5g26575					AGL54
AGL35	At5g26625					AGL51
AGL36	At5g26645			AGL36	At5g26645	AGL65
AGL37	At1g65330			AGL37	At1g65330	AGL66
AGL38	At1g65300			AGL38	At1g65300
AGL39	At5g27130			AGL39	At5g27130
AGL40	At4g36590			AGL40	At4g36590
AGL41	At2g26880			AGL41	At2g26880
AGL42	At5g62165			AGL42	At5g62165
AGL43	At5g40220			AGL43	At5g40220
AGL44=ANR1	At2g14210			AGL44=ANR1	At2g14210
AGL45	At3g05860			AGL45	At3g05860
AGL46	At2g28700			AGL46	At2g28700
AGL47	At5g55690			AGL47	At5g55690
AGL48	At2g40210			AGL48	At2g40210
AGL49	At1g60040			AGL49	At1g60040
AGL50	At1g59810
AGL51	At4g02240
AGL52	At4g11250			AGL52	At4g11250
AGL53	At5g27070			AGL53	At5g27070
AGL54	At5g27090			AGL54	At5g27090
AGL55	At1g60920			AGL55	At1g60920
AGL56	At1g60880			AGL56	At1g60880
AGL57	At3g04100			AGL57	At3g04100
AGL58	At1g28450			AGL58	At1g28450
AGL59	At1g28460			AGL59	At1g28460
AGL60	At1g72350			AGL60	At1g72350
AGL33	At2g26320			AGL33	At2g26320
AGL61	At2g24840			AGL61	At2g24840
AGL62	At5g60440			AGL62	At5g60440
AGL63	At1g31140			AGL63	At1g31140
AGL64	At1g29960			AGL64	At1g29960
AGL65	At1g18750
AGL66	At1g77980
AGL67	At1g77950			AGL67	At1g77950
AGL68	At5g65080			AGL68	At5g65080
AGL69	At5g65070			AGL69	At5g65070
AGL70	At5g65060			AGL70	At5g65060
AGL71	At5g51870			AGL71	At5g51870
AGL72	At5g51860			AGL72	At5g51860
AGL73	At5g38620			AGL73	At5g38620
AGL74	At1g48150			AGL74	At1g48150
AGL75	At5g41200			AGL75	At5g41200
AGL76	At5g40120			AGL76	At5g40120
AGL77	At5g38740			AGL77	At5g38740
AGL78	At5g65330			AGL78	At5g65330
AGL79	At3g30260			AGL79	At3g30260
AGL80	At5g48670			AGL80	At5g48670
AGL81	At5g39750			AGL81	At5g39750
AGL82	At5g58890			AGL82	At5g58890
AGL83	At5g49490			AGL83	At5g49490
AGL84	At5g49420			AGL84	At5g49420
AGL85	At1g54760			AGL85	At1g54760
AGL86	At1g31630			AGL86	At1g31630
AGL87	At1g22590			AGL87	At1g22590
AGL88	At2g11990			AGL88	At2g11990
AGL89	At5g27580			AGL89	At5g27580
AGL90	At5g27960			AGL90	At5g27960
AGL91	At3g66656			AGL91	At3g66656
AGL92	At1g31640			AGL92	At1g31640
AGL93	At5g26950			AGL93	At5g26950
AGL94	At1g69540			AGL94	At1g69540
AGL95	At2g15660			AGL95	At2g15660
AGL96	At5g06500			AGL96	At5g06500
AGL97	At1g46408			AGL97	At1g46408
AGL98	At5g39810			AGL98	At5g39810
AGL99	At5g04640			AGL99	At5g04640
AGL100	At1g17310			AGL100	At1g17310
AGL101	At5g27050			AGL101	At5g27050
AGL102	At1g47760			AGL102	At1g47760
AGL103	At3g18650			AGL103	At3g18650
AGL104	At1g22130			AGL104	At1g22130
AGL105	At5g37420			AGL105	At5g37420

## Sheet: Table S3
Motif name	Motif Sequence	Motif logo	Length	E-value
Motif 1	MGRGKIEIKRIENKTNRQVTFSKRRNGLLKKAYELSVLCDA		41	2.8e-2969
Motif 2	EVALIIFSSTGKLYEYSSSSS		21	7.6e-984
Motif 3	LLGEDLGSLSIKELQNLENQLEKSLKRVR		29	7.8e-611
Motif 4	SRKTQLMLEZIEELQKKEKALVEENNKLR		29	5.0e-317
Motif 5	NSEANTZNWQQEYAKLKAQIESLQRNQRH		29	1.6e-277
Motif 6	KIJERYQKCSY		11	4.9e-172
Motif 7	QSLEVEPNLQIGYNY		15	1.1e-58
Motif 8	FEEVIAKFAQLTPQERAKRKLESLEALKKTFKKLDHDVKIQDFLGSSSQT		50	6.4e-68
Motif 9	HGHSHDQEDLLTEMAMLRRQNLSLEMGIQ		29	6.6e-62
Motif 10	LWHSHYEKMLENLKKLKDVNNKLRRQIRN		29	8.4e-56

## Sheet: Table S4
Gene ID	Gene name	Subfamily	Exon number
arahy.Tifrunner.gnm2.ann1.0GNU4R.1	AhMADS3	AG	2
arahy.Tifrunner.gnm2.ann1.ITV0VK.1	AhMADS6	AG	3
arahy.Tifrunner.gnm2.ann1.KVPB15.1	AhMADS8	AG	5
arahy.Tifrunner.gnm2.ann1.ES1ZP9.1	AhMADS13	AG	9
arahy.Tifrunner.gnm2.ann1.LB8X36.1	AhMADS14	AG	9
arahy.Tifrunner.gnm2.ann1.SLJ44W.1	AhMADS15	AG	9
arahy.Tifrunner.gnm2.ann1.AS063A.1	AhMADS16	AG	9
arahy.Tifrunner.gnm2.ann1.7U2XF6.1	AhMADS17	AG	9
arahy.Tifrunner.gnm2.ann1.FNSI1P.1	AhMADS18	AG	9
arahy.Tifrunner.gnm2.ann1.MRTC1T.1	AhMADS47	AG	6
arahy.Tifrunner.gnm2.ann1.F9YQ6H.1	AhMADS72	AGL12	8
arahy.Tifrunner.gnm2.ann1.BJW67H.1	AhMADS33	AGL15/18	8
arahy.Tifrunner.gnm2.ann1.XIQ273.1	AhMADS34	AGL15/18	8
arahy.Tifrunner.gnm2.ann1.HU1B6R.1	AhMADS2	AGL17	7
arahy.Tifrunner.gnm2.ann1.L31RK0.1	AhMADS29	AGL17	2
arahy.Tifrunner.gnm2.ann1.B128UN.1	AhMADS53	AGL17	8
arahy.Tifrunner.gnm2.ann1.8A3KYS.1	AhMADS54	AGL17	8
arahy.Tifrunner.gnm2.ann1.Z4CR3N.1	AhMADS55	AGL17	8
arahy.Tifrunner.gnm2.ann1.7GTW3C.1	AhMADS69	AGL17	8
arahy.Tifrunner.gnm2.ann1.JI0U8K.1	AhMADS70	AGL17	8
arahy.Tifrunner.gnm2.ann1.Y96K7L.1	AhMADS81	AGL17	7
arahy.Tifrunner.gnm2.ann1.USZI6Q.1	AhMADS84	AGL17	5
arahy.Tifrunner.gnm2.ann1.65U0MI.1	AhMADS86	AGL17	14
arahy.Tifrunner.gnm2.ann1.RJW59X.1	AhMADS93	AGL17	3
arahy.Tifrunner.gnm2.ann1.6TKF7G.1	AhMADS5	AGL6	9
arahy.Tifrunner.gnm2.ann1.XBYN1J.1	AhMADS7	AGL6	8
arahy.Tifrunner.gnm2.ann1.509QUQ.1	AhMADS39	AGL6	7
arahy.Tifrunner.gnm2.ann1.5B6ZAR.1	AhMADS40	AGL6	8
arahy.Tifrunner.gnm2.ann1.SJTD5W.1	AhMADS37	AP1	8
arahy.Tifrunner.gnm2.ann1.Y0XCRM.1	AhMADS38	AP1	8
arahy.Tifrunner.gnm2.ann1.IQR3N2.1	AhMADS45	AP1	9
arahy.Tifrunner.gnm2.ann1.438FZB.1	AhMADS49	AP1	8
arahy.Tifrunner.gnm2.ann1.WIWA1B.1	AhMADS52	AP1	8
arahy.Tifrunner.gnm2.ann1.HE02E7.1	AhMADS61	AP1	9
arahy.Tifrunner.gnm2.ann1.6UK9J8.1	AhMADS66	AP1	9
arahy.Tifrunner.gnm2.ann1.9AY56M.1	AhMADS89	AP1	5
arahy.Tifrunner.gnm2.ann1.SC2RCC.1	AhMADS41	AP3	6
arahy.Tifrunner.gnm2.ann1.MX0VEQ.1	AhMADS43	AP3	7
arahy.Tifrunner.gnm2.ann1.D4F11K.1	AhMADS50	AP3	7
arahy.Tifrunner.gnm2.ann1.QB26WD.1	AhMADS51	AP3	7
arahy.Tifrunner.gnm2.ann1.PVA06P.1	AhMADS56	AP3	4
arahy.Tifrunner.gnm2.ann1.78PTZY.1	AhMADS75	AP3	7
arahy.Tifrunner.gnm2.ann1.NKL1UU.1	AhMADS76	AP3	7
arahy.Tifrunner.gnm2.ann1.HA5D83.1	AhMADS78	AP3	4
arahy.Tifrunner.gnm2.ann1.DI51EV.1	AhMADS87	AP3	6
arahy.Tifrunner.gnm2.ann1.QQ4618.1	AhMADS88	AP3	6
arahy.Tifrunner.gnm2.ann1.K7VJRA.1	AhMADS1	MIKC*	6
arahy.Tifrunner.gnm2.ann1.XXIH72.1	AhMADS32	MIKC*	11
arahy.Tifrunner.gnm2.ann1.GBX0EQ.1	AhMADS35	MIKC*	14
arahy.Tifrunner.gnm2.ann1.GD5YP7.1	AhMADS67	MIKC*	15
arahy.Tifrunner.gnm2.ann1.PIZ1S4.1	AhMADS68	MIKC*	16
arahy.Tifrunner.gnm2.ann1.TIWB5X.1	AhMADS77	MIKC*	6
arahy.Tifrunner.gnm2.ann1.L0LNYC.1	AhMADS83	MIKC*	6
arahy.Tifrunner.gnm2.ann1.U9RCFT.1	AhMADS90	MIKC*	13
arahy.Tifrunner.gnm2.ann1.K1S2P8.1	AhMADS91	MIKC*	13
arahy.Tifrunner.gnm2.ann1.L84Y11.1	AhMADS92	MIKC*	2
arahy.Tifrunner.gnm2.ann1.3Z25D4.1	AhMADS57	PI(TT16)	5
arahy.Tifrunner.gnm2.ann1.40TXUY.1	AhMADS60	PI(TT16)	5
arahy.Tifrunner.gnm2.ann1.YR30XE.1	AhMADS62	PI(TT16)	3
arahy.Tifrunner.gnm2.ann1.SP53YQ.1	AhMADS73	PI(TT16)	3
arahy.Tifrunner.gnm2.ann1.E6J81H.1	AhMADS79	PI(TT16)	3
arahy.Tifrunner.gnm2.ann1.K5QGI1.1	AhMADS4	SEP	9
arahy.Tifrunner.gnm2.ann1.F4BM8R.1	AhMADS12	SEP	8
arahy.Tifrunner.gnm2.ann1.AK1FA2.1	AhMADS19	SEP	8
arahy.Tifrunner.gnm2.ann1.TZ3ZMM.1	AhMADS20	SEP	8
arahy.Tifrunner.gnm2.ann1.C2BNNJ.1	AhMADS21	SEP	10
arahy.Tifrunner.gnm2.ann1.F55D38.1	AhMADS22	SEP	8
arahy.Tifrunner.gnm2.ann1.SGCV4P.1	AhMADS23	SEP	8
arahy.Tifrunner.gnm2.ann1.XV7G96.1	AhMADS24	SEP	8
arahy.Tifrunner.gnm2.ann1.7JHN4J.1	AhMADS25	SEP	9
arahy.Tifrunner.gnm2.ann1.GAA875.1	AhMADS26	SEP	9
arahy.Tifrunner.gnm2.ann1.P3T58Z.1	AhMADS9	SOC1	10
arahy.Tifrunner.gnm2.ann1.679QY2.1	AhMADS10	SOC1	9
arahy.Tifrunner.gnm2.ann1.H2N64Y.1	AhMADS11	SOC1	9
arahy.Tifrunner.gnm2.ann1.H6RS04.1	AhMADS27	SOC1	9
arahy.Tifrunner.gnm2.ann1.H916D0.1	AhMADS28	SOC1	9
arahy.Tifrunner.gnm2.ann1.H0ZZJY.1	AhMADS36	SOC1	9
arahy.Tifrunner.gnm2.ann1.QJDQ9C.1	AhMADS42	SOC1	7
arahy.Tifrunner.gnm2.ann1.70E6DW.1	AhMADS46	SOC1	7
arahy.Tifrunner.gnm2.ann1.ATH5WE.1	AhMADS48	SOC1	8
arahy.Tifrunner.gnm2.ann1.M2T8LS.1	AhMADS80	SOC1	7
arahy.Tifrunner.gnm2.ann1.6TV8QX.1	AhMADS30	SVP	5
arahy.Tifrunner.gnm2.ann1.UK37ES.1	AhMADS31	SVP	5
arahy.Tifrunner.gnm2.ann1.XL9HTS.1	AhMADS44	SVP	2
arahy.Tifrunner.gnm2.ann1.2C4F0F.1	AhMADS58	SVP	6
arahy.Tifrunner.gnm2.ann1.G922MD.1	AhMADS59	SVP	10
arahy.Tifrunner.gnm2.ann1.D3LV4V.1	AhMADS63	SVP	8
arahy.Tifrunner.gnm2.ann1.SGD688.1	AhMADS64	SVP	8
arahy.Tifrunner.gnm2.ann1.X3L1K4.1	AhMADS65	SVP	3
arahy.Tifrunner.gnm2.ann1.5R195S.1	AhMADS71	SVP	7
arahy.Tifrunner.gnm2.ann1.KHU32P.1	AhMADS74	SVP	7
arahy.Tifrunner.gnm2.ann1.79PBA1.1	AhMADS82	SVP	8
arahy.Tifrunner.gnm2.ann1.CFQ0TD.1	AhMADS85	SVP	12

## Sheet: Table S5
segmental duplicated genes						tandem duplicated gene pairs
AhMADS13	AhMADS15					AhMADS1	AhMADS92
AhMADS78	AhMADS56					AhMADS5	AhMADS28
AhMADS20	AhMADS19					AhMADS24	AhMADS61
AhMADS5	AhMADS7					AhMADS31	AhMADS70
AhMADS28	AhMADS11					AhMADS37	AhMADS45
AhMADS33	AhMADS34					AhMADS38	AhMADS52
AhMADS64	AhMADS63					AdMADS25	AdMADS37
AhMADS67	AhMADS68					AdMADS34	AdMADS45
AhMADS26	AhMADS23					AdMADS44	AdMADS45
AhMADS9	AhMADS10					AiMADS14	AiMADS23
AhMADS25	AhMADS24					AiMADS46	AiMADS48
AhMADS25	AhMADS21
AhMADS25	AhMADS22
AhMADS31	AhMADS30
AhMADS70	AhMADS69
AhMADS51	AhMADS50
AhMADS17	AhMADS18
AhMADS54	AhMADS55
AhMADS76	AhMADS75
AhMADS88	AhMADS87
AhMADS14	AhMADS16
AhMADS37	AhMADS38
AhMADS45	AhMADS52
AhMADS21	AhMADS22
AhMADS21	AhMADS24
AhMADS21	AhMADS25
AhMADS62	AhMADS57
AhMADS62	AhMADS79
AhMADS15	AhMADS13
AhMADS19	AhMADS20
AhMADS56	AhMADS78
AhMADS7	AhMADS5
AhMADS11	AhMADS28
AhMADS34	AhMADS33
AhMADS63	AhMADS64
AhMADS68	AhMADS67
AhMADS23	AhMADS26
AhMADS10	AhMADS9
AhMADS24	AhMADS25
AhMADS24	AhMADS21
AhMADS24	AhMADS22
AhMADS30	AhMADS31
AhMADS69	AhMADS70
AhMADS50	AhMADS51
AhMADS79	AhMADS57
AhMADS79	AhMADS62
AhMADS18	AhMADS17
AhMADS55	AhMADS54
AhMADS87	AhMADS88
AhMADS75	AhMADS76
AhMADS16	AhMADS14
AhMADS38	AhMADS37
AhMADS52	AhMADS45
AhMADS22	AhMADS21
AhMADS22	AhMADS24
AhMADS22	AhMADS25
AhMADS57	AhMADS62
AhMADS57	AhMADS79
AdMADS4	AdMADS8
AdMADS6	AdMADS7
AdMADS12	AdMADS5
AdMADS14	AdMADS39
AdMADS17	AdMADS30
AdMADS20	AdMADS18
AdMADS21	AdMADS10
AdMADS22	AdMADS24
AdMADS29	AdMADS19
AdMADS30	AdMADS39
AdMADS32	AdMADS23
AiMADS5	AiMADS6
AiMADS7	AiMADS4
AiMADS8	AiMADS9
AiMADS10	AiMADS11
AiMADS19	AiMADS33
AiMADS20	AiMADS18
AiMADS22	AiMADS25
AiMADS24	AiMADS27
AiMADS29	AiMADS27
AiMADS39	AiMADS43

## Sheet: Table S6
AhMADS1	GT1-motif	GGTTAA	457	6	-	Arabidopsis thaliana	light-responsiveness
AhMADS1	GT1-motif	GGTTAA	933	6	-	Arabidopsis thaliana	light-responsiveness
AhMADS1	O2-site	GATGA(C/T)(A/G)TG(A/G)	919	8	+	Zea mays	zein metabolism regulation
AhMADS1	TC-rich repeats	GTTTTCTTAC	1288	9	-	Nicotiana tabacum	defense and stress responsiveness
AhMADS1	TGACG-motif	TGACG	1352	5	-	Hordeum vulgare	MeJA-responsiveness
AhMADS1	CGTCA-motif	CGTCA	1352	5	+	Hordeum vulgare	MeJA-responsiveness
AhMADS1	TATC-box	TATCCCA	1244	7	+	Oryza sativa	GA-responsiveness
AhMADS1	TGA-element	AACGAC	1404	6	+	Brassica oleracea	auxin-responsiveness
AhMADS2	GT1-motif	GGTTAAT	644	7	+	Avena sativa	SA-responsiveness
AhMADS2	MBS	CAACTG	27	6	-	Arabidopsis thaliana	anaerobic induction
AhMADS2	TATC-box	TATCCCA	603	7	+	Oryza sativa	anaerobic induction
AhMADS2	P-box	CCTTTTG	1138	7	-	Oryza sativa	meristem expression
AhMADS2	GARE-motif	TCTGTTG	849	7	+	Brassica oleracea	light-responsiveness
AhMADS3	GARE-motif	TCTGTTG	73	7	-	Brassica oleracea	light-responsiveness
AhMADS3	TCA-element	CCATCTTTTT	896	9	-	Nicotiana tabacum	GA-responsiveness
AhMADS3	TCA-element	CCATCTTTTT	73	9	+	Nicotiana tabacum	ABA-responsiveness
AhMADS3	CGTCA-motif	CGTCA	74	5	-	Hordeum vulgare	ABA-responsiveness
AhMADS3	P-box	CCTTTTG	530	7	+	Oryza sativa	light-responsiveness
AhMADS3	P-box	CCTTTTG	73	7	+	Oryza sativa	light-responsiveness
AhMADS3	GCN4_motif	TGAGTCA	120	7	-	Oryza sativa	maximal elicitor-mediated activation
AhMADS3	LTR	CCGAAA	514	6	+	Hordeum vulgare	maximal elicitor-mediated activation
AhMADS3	TGACG-motif	TGACG	1182	5	+	Hordeum vulgare	maximal elicitor-mediated activation
AhMADS3	TC-rich repeats	GTTTTCTTAC	1243	9	+	Nicotiana tabacum	anaerobic induction
AhMADS3	TC-rich repeats	ATTCTCTAAC	1464	9	+	Nicotiana tabacum	zein metabolism regulation
AhMADS4	TC-rich repeats	GTTTTCTTAC	1	10	-	Nicotiana tabacum	MeJA-responsiveness
AhMADS4	3-AF1 binding site	TAAGAGAGGAA	527	10	-	Solanum tuberosum	MeJA-responsiveness
AhMADS4	3-AF1 binding site	TAAGAGAGGAA	721	10	-	Solanum tuberosum	defense and stress responsiveness
AhMADS4	ARE	AAACCA	1337	6	-	Zea mays	GA-responsiveness
AhMADS4	ARE	AAACCA	218	6	+	Zea mays	auxin-responsiveness
AhMADS4	ARE	AAACCA	1	6	-	Zea mays	MeJA-responsiveness
AhMADS4	P-box	CCTTTTG	527	7	+	Oryza sativa	MeJA-responsiveness
AhMADS4	ABRE	ACGTG	317	5	+	Arabidopsis thaliana	endosperm expression
AhMADS4	ABRE	CACGTG	325	6	+	Arabidopsis thaliana	defense and stress responsiveness
AhMADS4	ABRE	ACGTG	1396	5	+	Arabidopsis thaliana	light-responsiveness
AhMADS4	CGTCA-motif	CGTCA	249	5	-	Hordeum vulgare	anaerobic induction
AhMADS5	GCN4_motif	TGAGTCA	1331	7	+	Oryza sativa	anaerobic induction
AhMADS5	MRE	AACCTAA	131	7	+	Petroselinum crispum	SA-responsiveness
AhMADS6	G-box	CACGTC	73	6	-	Zea mays	light-responsiveness
AhMADS6	G-box	CACGTG	896	6	+	Arabidopsis thaliana	GA-responsiveness
AhMADS6	TGACG-motif	TGACG	73	5	+	Hordeum vulgare	ABA-responsiveness
AhMADS6	TC-rich repeats	ATTCTCTAAC	74	9	-	Nicotiana tabacum	ABA-responsiveness
AhMADS6	CAT-box	GCCACT	73	6	-	Arabidopsis thaliana	light-responsiveness
AhMADS6	ARE	AAACCA	530	6	+	Zea mays	light-responsiveness
AhMADS6	GT1-motif	GGTTAA	120	6	-	Arabidopsis thaliana	maximal elicitor-mediated activation
AhMADS6	G-Box	CACGTGAAA	514	9	-	Pisum sativum	maximal elicitor-mediated activation
AhMADS6	G-Box	CACGTG	1182	6	+	Pisum sativum	maximal elicitor-mediated activation
AhMADS6	AuxRR-core	GGTCCAT	1243	7	+	Nicotiana tabacum	anaerobic induction
AhMADS6	AuxRR-core	GGTCCAT	1464	7	+	Nicotiana tabacum	zein metabolism regulation
AhMADS7	ARE	AAACCA	538	6	-	Zea mays	anaerobic induction
AhMADS7	ARE	AAACCA	1326	6	+	Zea mays	anaerobic induction
AhMADS7	ARE	AAACCA	304	6	+	Zea mays	defense and stress responsiveness
AhMADS7	ARE	AAACCA	219	6	+	Zea mays	MeJA-responsiveness
AhMADS7	TGACG-motif	TGACG	219	5	-	Hordeum vulgare	MeJA-responsiveness
AhMADS8	LTR	CCGAAA	746	6	-	Hordeum vulgare	cis-acting regulatory element
AhMADS8	TC-rich repeats	GTTTTCTTAC	269	9	+	Nicotiana tabacum	light-responsiveness
AhMADS8	TGA-element	AACGAC	319	6	-	Brassica oleracea	light-responsiveness
AhMADS8	CGTCA-motif	CGTCA	451	5	+	Hordeum vulgare	GA-responsiveness
AhMADS8	GARE-motif	TCTGTTG	269	7	-	Brassica oleracea	ABA-responsiveness
AhMADS8	TCA-element	CCATCTTTTT	319	9	+	Nicotiana tabacum	ABA-responsiveness
AhMADS8	ARE	AAACCA	392	6	+	Zea mays	MeJA-responsiveness
AhMADS8	ARE	AAACCA	665	6	-	Zea mays	MeJA-responsiveness
AhMADS8	P-box	CCTTTTG	392	7	+	Oryza sativa	MeJA-responsiveness
AhMADS8	TATC-box	TATCCCA	665	7	+	Oryza sativa	MeJA-responsiveness
AhMADS9	GARE-motif	TCTGTTG	222	7	+	Brassica oleracea	anaerobic induction
AhMADS9	ARE	AAACCA	1378	6	-	Zea mays	anaerobic induction
AhMADS9	ARE	AAACCA	1477	6	+	Zea mays	zein metabolism regulation
AhMADS9	ARE	AAACCA	330	6	+	Zea mays	drought-inducibility
AhMADS9	CGTCA-motif	CGTCA	241	5	-	Hordeum vulgare	SA-responsiveness
AhMADS9	TCA-element	CCATCTTTTT	1171	9	+	Nicotiana tabacum	SA-responsiveness
AhMADS9	TCA-element	CCATCTTTTT	717	9	-	Nicotiana tabacum	light-responsiveness
AhMADS9	LTR	CCGAAA	1252	6	-	Hordeum vulgare	GA-responsiveness
AhMADS9	TGACG-motif	TGACG	268	5	+	Hordeum vulgare	GA-responsiveness
AhMADS9	TC-rich repeats	GTTTTCTTAC	520	9	+	Nicotiana tabacum	GA-responsiveness
AhMADS10	TGA-element	AACGAC	1426	6	-	Brassica oleracea	light-responsiveness
AhMADS10	P-box	CCTTTTG	386	7	+	Oryza sativa	drought-inducibility
AhMADS10	GARE-motif	TCTGTTG	324	7	+	Brassica oleracea	GA-responsiveness
AhMADS10	MRE	AACCTAA	559	7	+	Petroselinum crispum	GA-responsiveness
AhMADS10	ARE	AAACCA	1094	6	-	Zea mays	GA-responsiveness
AhMADS10	ARE	AAACCA	1283	6	+	Zea mays	GA-responsiveness
AhMADS10	TC-rich repeats	ATTCTCTAAC	297	9	+	Nicotiana tabacum	SA-responsiveness
AhMADS11	GT1-motif	GGTTAAT	495	7	+	Avena sativa	SA-responsiveness
AhMADS11	AT-rich sequence	TAAAATACT	263	9	-	Pisum sativum	MeJA-responsiveness
AhMADS11	O2-site	GATGATGTGG	902	9	+	Zea mays	GA-responsiveness
AhMADS11	A-box	CCGTCC	1108	6	-	Petroselinum crispum	GA-responsiveness
AhMADS11	GT1-motif	GGTTAA	1350	6	-	Arabidopsis thaliana	endosperm expression
AhMADS11	G-box	CACGTG	37	6	-	Arabidopsis thaliana	low-temperature responsiveness
AhMADS11	G-box	CACGTC	263	6	-	Zea mays	MeJA-responsiveness
AhMADS11	MBS	CAACTG	274	6	-	Arabidopsis thaliana	defense and stress responsiveness
AhMADS11	G-Box	CACGTT	978	6	+	Pisum sativum	defense and stress responsiveness
AhMADS11	G-Box	CACGTG	1374	6	-	Pisum sativum	defense and stress responsiveness
AhMADS11	TC-rich repeats	ATTCTCTAAC	626	9	+	Nicotiana tabacum	light-responsiveness
AhMADS11	ABRE	GCAACGTGTC	731	9	-	Hordeum vulgare	light-responsiveness
AhMADS11	ABRE	ACGTG	885	5	-	Arabidopsis thaliana	anaerobic induction
AhMADS11	ABRE	CACGTG	1120	6	-	Arabidopsis thaliana	anaerobic induction
AhMADS11	ABRE	ACGTG	1308	5	+	Arabidopsis thaliana	anaerobic induction
AhMADS12	ABRE	ACGTG	1373	5	+	Arabidopsis thaliana	GA-responsiveness
AhMADS12	MRE	AACCTAA	31	7	-	Petroselinum crispum	ABA-responsiveness
AhMADS12	O2-site	GATGATGTGG	40	9	+	Zea mays	ABA-responsiveness
AhMADS12	MRE	AACCTAA	41	7	+	Petroselinum crispum	ABA-responsiveness
AhMADS12	P-box	CCTTTTG	29	7	+	Oryza sativa	MeJA-responsiveness
AhMADS12	GCN4_motif	TGAGTCA	796	7	-	Oryza sativa	endosperm expression
AhMADS12	GT1-motif	GGTTAA	1020	6	+	Arabidopsis thaliana	light-responsiveness
AhMADS12	GT1-motif	GGTTAA	30	6	+	Arabidopsis thaliana	light-responsiveness
AhMADS12	GT1-motif	GGTTAA	40	6	-	Arabidopsis thaliana	light-responsiveness
AhMADS12	O2-site	GATGACATGG	29	9	-	Zea mays	MeJA-responsiveness
AhMADS12	O2-site	GATGATGTGG	454	9	+	Zea mays	defense and stress responsiveness
AhMADS12	ARE	AAACCA	586	6	+	Zea mays	meristem expression
AhMADS12	AT-rich sequence	TAAAATACT	895	9	+	Pisum sativum	anaerobic induction
AhMADS12	TCA-element	CCATCTTTTT	1432	9	-	Nicotiana tabacum	light-responsiveness
AhMADS12	ARE	AAACCA	37	6	-	Zea mays	light-responsiveness
AhMADS12	ARE	AAACCA	40	6	+	Zea mays	light-responsiveness
AhMADS12	CAT-box	GCCACT	768	6	+	Arabidopsis thaliana	auxin-responsiveness
AhMADS13	MRE	AACCTAA	1287	7	-	Petroselinum crispum	auxin-responsiveness
AhMADS13	G-box	CACGTC	541	6	-	Zea mays	anaerobic induction
AhMADS13	TGACG-motif	TGACG	637	5	-	Hordeum vulgare	anaerobic induction
AhMADS13	GCN4_motif	TGAGTCA	1322	7	-	Oryza sativa	anaerobic induction
AhMADS13	ABRE	ACGTG	1328	5	+	Arabidopsis thaliana	anaerobic induction
AhMADS13	P-box	CCTTTTG	771	7	+	Oryza sativa	MeJA-responsiveness
AhMADS13	CGTCA-motif	CGTCA	662	5	+	Hordeum vulgare	low-temperature responsiveness
AhMADS13	MRE	AACCTAA	262	7	+	Petroselinum crispum	defense and stress responsiveness
AhMADS13	GT1-motif	GGTTAA	401	6	-	Arabidopsis thaliana	auxin-responsiveness
AhMADS13	GT1-motif	GGTTAA	771	6	+	Arabidopsis thaliana	MeJA-responsiveness
AhMADS13	GT1-motif	GGTTAA	327	6	-	Arabidopsis thaliana	GA-responsiveness
AhMADS13	ARE	AAACCA	222	6	+	Zea mays	SA-responsiveness
AhMADS14	O2-site	GATGATGTGG	845	9	+	Zea mays	anaerobic induction
AhMADS14	G-box	CCACGTAA	865	8	+	Brassica napus	anaerobic induction
AhMADS14	G-box	TACGTG	1184	6	-	Arabidopsis thaliana	GA-responsiveness
AhMADS14	ABRE	ACGTG	199	5	+	Arabidopsis thaliana	GA-responsiveness
AhMADS14	ABRE	CGTACGTGCA	1022	9	+	Hordeum vulgare	GA-responsiveness
AhMADS15	ABRE	ACGTG	487	5	-	Arabidopsis thaliana	anaerobic induction
AhMADS15	ACE	CTAACGTATT	1320	9	+	Petroselinum crispum	anaerobic induction
AhMADS15	G-Box	CACGTT	1326	6	-	Pisum sativum	anaerobic induction
AhMADS15	ARE	AAACCA	600	6	-	Zea mays	MeJA-responsiveness
AhMADS15	AT-rich sequence	TAAAATACT	117	9	-	Pisum sativum	SA-responsiveness
AhMADS15	CAT-box	GCCACT	439	6	-	Arabidopsis thaliana	SA-responsiveness
AhMADS15	TCA-element	CCATCTTTTT	614	9	+	Nicotiana tabacum	low-temperature responsiveness
AhMADS15	ABRE	ACGTG	600	5	-	Arabidopsis thaliana	MeJA-responsiveness
AhMADS15	CGTCA-motif	CGTCA	203	5	-	Hordeum vulgare	defense and stress responsiveness
AhMADS16	TGACG-motif	TGACG	842	5	+	Hordeum vulgare	auxin-responsiveness
AhMADS16	RY-element	CATGCATG	1169	8	+	Helianthus annuus	GA-responsiveness
AhMADS16	G-box	CCACGTAA	1000	8	+	Brassica napus	GA-responsiveness
AhMADS16	G-box	TACGTG	10	6	-	Arabidopsis thaliana	light-responsiveness
AhMADS16	GT1-motif	GGTTAA	255	6	+	Arabidopsis thaliana	anaerobic induction
AhMADS16	GT1-motif	GGTTAA	823	6	-	Arabidopsis thaliana	anaerobic induction
AhMADS17	G-Box	CACGTG	34	6	+	Pisum sativum	defense and stress responsiveness
AhMADS17	O2-site	GATGA(C/T)(A/G)TG(A/G)	1196	8	-	Zea mays	light-responsiveness
AhMADS17	O2-site	GATGACATGG	757	9	-	Zea mays	maximal elicitor-mediated activation
AhMADS17	MBS	CAACTG	164	6	+	Arabidopsis thaliana	zein metabolism regulation
AhMADS17	G-box	tgACACGTGGCA	593	12	+	Lycopersicon esculentum	cis-acting regulatory element
AhMADS18	G-box	ACACGTGGC	151	9	+	Brassica napus	light-responsiveness
AhMADS18	G-box	CACGTG	1418	6	+	Arabidopsis thaliana	light-responsiveness
AhMADS18	G-box	CACGTC	1434	6	-	Zea mays	light-responsiveness
AhMADS18	G-box	TACGTG	107	6	+	Arabidopsis thaliana	drought-inducibility
AhMADS18	G-box	tcCACGTGTCACT	1410	12	-	Glycine max	light-responsiveness
AhMADS18	LTR	CCGAAA	1418	6	-	Hordeum vulgare	light-responsiveness
AhMADS18	ABRE	GCAACGTGTC	648	9	-	Hordeum vulgare	defense and stress responsiveness
AhMADS18	ABRE	CACGTG	1408	6	+	Arabidopsis thaliana	ABA-responsiveness
AhMADS18	ABRE	ACGTG	1410	5	+	Arabidopsis thaliana	ABA-responsiveness
AhMADS18	ABRE	ACGTG	1418	5	+	Arabidopsis thaliana	ABA-responsiveness
AhMADS18	ABRE	ACGTG	1419	5	+	Arabidopsis thaliana	ABA-responsiveness
AhMADS18	AuxRR-core	GGTCCAT	1435	7	+	Nicotiana tabacum	ABA-responsiveness
AhMADS18	AuxRR-core	GGTCCAT	3	7	+	Nicotiana tabacum	light-responsiveness
AhMADS18	ARE	AAACCA	786	6	+	Zea mays	zein metabolism regulation
AhMADS19	G-box	TAACACGTAG	980	9	+	Brassica oleracea	light-responsiveness
AhMADS19	G-box	TACGTG	1418	6	-	Arabidopsis thaliana	GA-responsiveness
AhMADS19	TC-rich repeats	ATTCTCTAAC	387	9	+	Nicotiana tabacum	endosperm expression
AhMADS19	CCAAT-box	CAACGG	147	6	+	Hordeum vulgare	light-responsiveness
AhMADS19	ABRE	ACGTG	1194	5	-	Arabidopsis thaliana	light-responsiveness
AhMADS19	MRE	AACCTAA	1468	7	+	Petroselinum crispum	light-responsiveness
AhMADS19	AuxRR-core	GGTCCAT	444	7	+	Nicotiana tabacum	zein metabolism regulation
AhMADS19	G-Box	CACGTG	879	6	+	Pisum sativum	zein metabolism regulation
AhMADS19	G-box	ACACGTG(G/t)CACC	1135	10.5	-	Lycopersicon esculentum	anaerobic induction
AhMADS19	G-box	ACACGTGT	617	8	+	Brassica napus	maximal elicitor-mediated activation
AhMADS20	G-box	CACGTG	272	6	+	Arabidopsis thaliana	light-responsiveness
AhMADS20	G-box	TAACACGTAG	462	9	+	Brassica oleracea	MeJA-responsiveness
AhMADS20	G-box	TACGTG	402	6	-	Arabidopsis thaliana	endosperm expression
AhMADS20	TC-rich repeats	ATTCTCTAAC	273	9	+	Nicotiana tabacum	ABA-responsiveness
AhMADS20	TGACG-motif	TGACG	1418	5	+	Hordeum vulgare	GA-responsiveness
AhMADS20	CCAAT-box	CAACGG	462	6	+	Hordeum vulgare	MeJA-responsiveness
AhMADS20	CGTCA-motif	CGTCA	989	5	-	Hordeum vulgare	light-responsiveness
AhMADS20	ACE	GACACGTATG	180	9	+	Petroselinum crispum	light-responsiveness
AhMADS20	ABRE	CGCACGTGTC	1203	9	-	Hordeum vulgare	light-responsiveness
AhMADS20	ABRE	CACGTG	1468	6	+	Arabidopsis thaliana	light-responsiveness
AhMADS20	ABRE	ACGTG	1143	5	+	Arabidopsis thaliana	anaerobic induction
AhMADS20	ABRE	ACGTG	883	5	-	Arabidopsis thaliana	zein metabolism regulation
AhMADS21	MRE	AACCTAA	878	7	+	Petroselinum crispum	light-responsiveness
AhMADS21	MRE	AACCTAA	879	7	+	Petroselinum crispum	light-responsiveness
AhMADS21	G-Box	CACGTG	460	6	+	Pisum sativum	ABA-responsiveness
AhMADS21	G-Box	CACGTT	461	6	-	Pisum sativum	ABA-responsiveness
AhMADS21	GT1-motif	GGTTAA	879	6	+	Arabidopsis thaliana	ABA-responsiveness
AhMADS21	GT1-motif	GGTTAA	381	6	+	Arabidopsis thaliana	light-responsiveness
AhMADS21	GT1-motif	GGTTAA	459	6	-	Arabidopsis thaliana	light-responsiveness
AhMADS21	GT1-motif	GGTTAA	448	6	+	Arabidopsis thaliana	anaerobic induction
AhMADS22	ARE	AAACCA	149	6	+	Zea mays	maximal elicitor-mediated activation
AhMADS22	O2-site	GATGA(C/T)(A/G)TG(A/G)	987	8	-	Zea mays	meristem expression
AhMADS22	O2-site	GATGACATGG	240	9	-	Zea mays	SA-responsiveness
AhMADS22	TGACG-motif	TGACG	853	5	-	Hordeum vulgare	ABA-responsiveness
AhMADS22	LTR	CCGAAA	680	6	+	Hordeum vulgare	MeJA-responsiveness
AhMADS22	MBS	CAACTG	680	6	+	Arabidopsis thaliana	MeJA-responsiveness
AhMADS22	G-box	tgACACGTGGCA	173	12	+	Lycopersicon esculentum	seed-specific regulation
AhMADS22	G-box	ACACGTGGC	852	9	+	Brassica napus	light-responsiveness
AhMADS22	G-box	CACGTG	853	6	+	Arabidopsis thaliana	light-responsiveness
AhMADS23	G-box	CACGAC	291	6	-	Zea mays	light-responsiveness
AhMADS23	G-box	CACGTC	293	6	-	Zea mays	light-responsiveness
AhMADS23	GARE-motif	TCTGTTG	82	7	-	Brassica oleracea	light-responsiveness
AhMADS23	ABRE	GCAACGTGTC	243	9	-	Hordeum vulgare	zein metabolism regulation
AhMADS23	ABRE	CACGTG	354	6	+	Arabidopsis thaliana	zein metabolism regulation
AhMADS23	ABRE	ACGTG	1000	5	+	Arabidopsis thaliana	drought-inducibility
AhMADS23	ABRE	ACGTG	79	5	+	Arabidopsis thaliana	light-responsiveness
AhMADS23	ABRE	ACGTG	81	5	+	Arabidopsis thaliana	light-responsiveness
AhMADS23	CGTCA-motif	CGTCA	82	5	+	Hordeum vulgare	light-responsiveness
AhMADS23	ARE	AAACCA	783	6	+	Zea mays	light-responsiveness
AhMADS23	G-Box	CACGTG	1174	6	+	Pisum sativum	light-responsiveness
AhMADS23	TCA-element	CCATCTTTTT	1312	9	-	Nicotiana tabacum	light-responsiveness
AhMADS23	MRE	AACCTAA	669	7	+	Petroselinum crispum	low-temperature responsiveness
AhMADS23	P-box	CCTTTTG	80	7	-	Oryza sativa	ABA-responsiveness
AhMADS23	P-box	CCTTTTG	82	7	+	Oryza sativa	ABA-responsiveness
AhMADS23	ABRE	TACGTGTC	83	8	+	Oryza sativa	ABA-responsiveness
AhMADS23	ABRE	ACGTG	784	5	+	Arabidopsis thaliana	ABA-responsiveness
AhMADS23	ABRE	CACGTG	1175	6	+	Arabidopsis thaliana	ABA-responsiveness
AhMADS24	ABRE	ACGTG	774	5	+	Arabidopsis thaliana	auxin-responsiveness
AhMADS24	CGTCA-motif	CGTCA	1221	5	+	Hordeum vulgare	auxin-responsiveness
AhMADS24	ACE	GACACGTATG	856	9	-	Petroselinum crispum	anaerobic induction
AhMADS24	ACE	CTAACGTATT	50	9	-	Petroselinum crispum	light-responsiveness
AhMADS24	TC-rich repeats	ATTCTCTAAC	53	9	+	Nicotiana tabacum	light-responsiveness
AhMADS24	TGACG-motif	TGACG	1244	5	-	Hordeum vulgare	defense and stress responsiveness
AhMADS24	LTR	CCGAAA	78	6	-	Hordeum vulgare	defense and stress responsiveness
AhMADS24	G-box	TACGTG	53	6	+	Arabidopsis thaliana	ABA-responsiveness
AhMADS24	G-box	CACGTG	681	6	+	Arabidopsis thaliana	light-responsiveness
AhMADS25	ARE	AAACCA	1233	6	-	Zea mays	auxin-responsiveness
AhMADS25	ARE	AAACCA	413	6	+	Zea mays	light-responsiveness
AhMADS25	ARE	AAACCA	408	6	-	Zea mays	light-responsiveness
AhMADS25	TGACG-motif	TGACG	412	5	+	Hordeum vulgare	light-responsiveness
AhMADS25	TC-rich repeats	ATTCTCTAAC	413	9	+	Nicotiana tabacum	light-responsiveness
AhMADS25	TC-rich repeats	GTTTTCTTAC	532	10	-	Nicotiana tabacum	light-responsiveness
AhMADS25	3-AF1 binding site	TAAGAGAGGAA	535	10	-	Solanum tuberosum	light-responsiveness
AhMADS25	3-AF1 binding site	TAAGAGAGGAA	1256	10	-	Solanum tuberosum	defense and stress responsiveness
AhMADS25	TCA-element	CCATCTTTTT	441	9	+	Nicotiana tabacum	MeJA-responsiveness
AhMADS25	P-box	CCTTTTG	560	7	+	Oryza sativa	defense and stress responsiveness
AhMADS25	P-box	CCTTTTG	441	7	+	Oryza sativa	MeJA-responsiveness
AhMADS25	CGTCA-motif	CGTCA	411	5	-	Hordeum vulgare	light-responsiveness
AhMADS25	GCN4_motif	TGAGTCA	411	7	-	Oryza sativa	ABA-responsiveness
AhMADS25	CCAAT-box	CAACGG	413	6	+	Hordeum vulgare	ABA-responsiveness
AhMADS25	ABRE	ACGTG	414	5	+	Arabidopsis thaliana	ABA-responsiveness
AhMADS25	ABRE	CGCACGTGTC	535	9	-	Hordeum vulgare	ABA-responsiveness
AhMADS25	ABRE	CACGTG	528	6	-	Arabidopsis thaliana	light-responsiveness
AhMADS25	ABRE	ACGTG	1042	5	+	Arabidopsis thaliana	light-responsiveness
AhMADS26	ACE	GACACGTATG	365	9	-	Petroselinum crispum	light-responsiveness
AhMADS26	CGTCA-motif	CGTCA	1209	5	+	Hordeum vulgare	light-responsiveness
AhMADS26	TCA-element	CCATCTTTTT	280	9	-	Nicotiana tabacum	light-responsiveness
AhMADS26	TCA-element	TCAGAAGAGG	578	9	+	Brassica oleracea	light-responsiveness
AhMADS26	MRE	AACCTAA	580	7	+	Petroselinum crispum	light-responsiveness
AhMADS26	G-box	CAGACGTGGCA	1111	10	+	Nicotiana plumbaginifolia	light-responsiveness
AhMADS26	G-box	TACGTG	1354	6	+	Arabidopsis thaliana	anaerobic induction
AhMADS26	G-box	CACGTG	530	6	-	Arabidopsis thaliana	zein metabolism regulation
AhMADS26	TGACG-motif	TGACG	641	5	-	Hordeum vulgare	zein metabolism regulation
AhMADS26	ARE	AAACCA	1221	6	+	Zea mays	MeJA-responsiveness
AhMADS26	ARE	AAACCA	1205	6	+	Zea mays	low-temperature responsiveness
AhMADS26	O2-site	GATGACATGG	1468	9	+	Zea mays	drought-inducibility
AhMADS26	G-Box	CACGTG	362	6	-	Pisum sativum	light-responsiveness
AhMADS26	G-box	CACGTG	364	6	+	Arabidopsis thaliana	light-responsiveness
AhMADS26	P-box	CCTTTTG	365	7	+	Oryza sativa	light-responsiveness
AhMADS26	ABRE	CACGTG	1127	6	+	Arabidopsis thaliana	light-responsiveness
AhMADS26	ABRE	ACGTG	1254	5	+	Arabidopsis thaliana	light-responsiveness
AhMADS26	GT1-motif	GGTTAA	647	6	-	Arabidopsis thaliana	GA-responsiveness
AhMADS26	G-Box	CACGTG	363	6	+	Pisum sativum	ABA-responsiveness
AhMADS26	AT-rich sequence	TAAAATACT	365	9	-	Pisum sativum	ABA-responsiveness
AhMADS26	AT-rich sequence	TAAAATACT	366	9	-	Pisum sativum	ABA-responsiveness
AhMADS26	AT-rich sequence	TAAAATACT	1210	9	+	Pisum sativum	ABA-responsiveness
AhMADS26	ARE	AAACCA	1255	6	+	Zea mays	ABA-responsiveness
AhMADS26	O2-site	GATGATGTGG	1221	9	+	Zea mays	MeJA-responsiveness
AhMADS27	ARE	AAACCA	1387	6	-	Zea mays	anaerobic induction
AhMADS27	ARE	AAACCA	294	6	+	Zea mays	light-responsiveness
AhMADS27	LTR	CCGAAA	389	6	+	Hordeum vulgare	SA-responsiveness
AhMADS27	LTR	CCGAAA	1049	6	+	Hordeum vulgare	light-responsiveness
AhMADS27	ARE	AAACCA	159	6	-	Zea mays	GA-responsiveness
AhMADS27	ARE	AAACCA	1396	6	+	Zea mays	GA-responsiveness
AhMADS27	LTR	CCGAAA	95	6	+	Hordeum vulgare	ABA-responsiveness
AhMADS27	LTR	CCGAAA	96	6	+	Hordeum vulgare	ABA-responsiveness
AhMADS27	CCAAT-box	CAACGG	294	6	-	Hordeum vulgare	ABA-responsiveness
AhMADS27	TATC-box	TATCCCA	295	7	+	Oryza sativa	ABA-responsiveness
AhMADS27	MRE	AACCTAA	259	7	-	Petroselinum crispum	MeJA-responsiveness
AhMADS27	GT1-motif	GGTTAA	93	6	-	Arabidopsis thaliana	light-responsiveness
AhMADS27	GT1-motif	GGTTAAT	1068	7	+	Avena sativa	light-responsiveness
AhMADS27	ARE	AAACCA	469	6	-	Zea mays	defense and stress responsiveness
AhMADS27	ARE	AAACCA	259	6	+	Zea mays	MeJA-responsiveness
AhMADS27	MBS	CAACTG	79	6	+	Arabidopsis thaliana	low-temperature responsiveness
AhMADS27	ARE	AAACCA	95	6	-	Zea mays	light-responsiveness
AhMADS27	ARE	AAACCA	294	6	+	Zea mays	light-responsiveness
AhMADS28	TCA-element	CCATCTTTTT	852	9	-	Nicotiana tabacum	anaerobic induction
AhMADS28	TCA-element	CCATCTTTTT	1066	9	+	Nicotiana tabacum	anaerobic induction
AhMADS28	TCA-element	CCATCTTTTT	1298	9	-	Nicotiana tabacum	anaerobic induction
AhMADS28	TCA-element	CCATCTTTTT	226	9	-	Nicotiana tabacum	MeJA-responsiveness
AhMADS28	TCA-element	CCATCTTTTT	944	9	+	Nicotiana tabacum	defense and stress responsiveness
AhMADS28	ARE	AAACCA	1364	6	-	Zea mays	defense and stress responsiveness
AhMADS28	ARE	AAACCA	593	6	-	Zea mays	light-responsiveness
AhMADS28	ARE	AAACCA	698	6	+	Zea mays	light-responsiveness
AhMADS28	MBS	CAACTG	461	6	+	Arabidopsis thaliana	SA-responsiveness
AhMADS28	GT1-motif	GGTTAAT	869	7	+	Avena sativa	GA-responsiveness
AhMADS28	ARE	AAACCA	1054	6	+	Zea mays	GA-responsiveness
AhMADS28	TGACG-motif	TGACG	226	5	-	Hordeum vulgare	MeJA-responsiveness
AhMADS28	TGACG-motif	TGACG	1340	5	-	Hordeum vulgare	endosperm expression
AhMADS29	CCAAT-box	CAACGG	633	6	-	Hordeum vulgare	defense and stress responsiveness
AhMADS29	CGTCA-motif	CGTCA	746	5	+	Hordeum vulgare	ABA-responsiveness
AhMADS29	CGTCA-motif	CGTCA	882	5	+	Hordeum vulgare	ABA-responsiveness
AhMADS29	MRE	AACCTAA	884	7	-	Petroselinum crispum	ABA-responsiveness
AhMADS29	MBS	CAACTG	885	6	-	Arabidopsis thaliana	ABA-responsiveness
AhMADS29	G-box	TACGTG	743	6	+	Arabidopsis thaliana	light-responsiveness
AhMADS29	TGACG-motif	TGACG	764	5	-	Hordeum vulgare	MeJA-responsiveness
AhMADS29	ABRE	ACGTG	1134	5	+	Arabidopsis thaliana	SA-responsiveness
AhMADS29	CGTCA-motif	CGTCA	1451	5	+	Hordeum vulgare	SA-responsiveness
AhMADS29	ARE	AAACCA	699	6	-	Zea mays	light-responsiveness
AhMADS29	ARE	AAACCA	743	6	+	Zea mays	light-responsiveness
AhMADS29	TCA-element	CCATCTTTTT	745	9	+	Nicotiana tabacum	light-responsiveness
AhMADS29	ABRE	CACGTG	884	6	+	Arabidopsis thaliana	light-responsiveness
AhMADS29	ABRE	ACGTG	764	5	+	Arabidopsis thaliana	MeJA-responsiveness
AhMADS29	ABRE	ACGTG	980	5	-	Arabidopsis thaliana	anaerobic induction
AhMADS29	ABRE	ACGTG	1000	5	+	Arabidopsis thaliana	anaerobic induction
AhMADS29	ABRE	TACGGTC	1095	7	+	Arabidopsis thaliana	zein metabolism regulation
AhMADS29	ACE	CTAACGTATT	884	9	+	Petroselinum crispum	light-responsiveness
AhMADS30	ACE	GACACGTATG	593	9	+	Petroselinum crispum	anaerobic induction
AhMADS30	CCAAT-box	CAACGG	1378	6	-	Hordeum vulgare	anaerobic induction
AhMADS30	G-box	CACGTG	663	6	+	Arabidopsis thaliana	low-temperature responsiveness
AhMADS30	G-box	TACGTG	1011	6	+	Arabidopsis thaliana	low-temperature responsiveness
AhMADS31	ARE	AAACCA	593	6	+	Zea mays	anaerobic induction
AhMADS31	G-Box	CACGTG	1378	6	+	Pisum sativum	anaerobic induction
AhMADS31	G-Box	CACGTT	663	6	+	Pisum sativum	low-temperature responsiveness
AhMADS31	GT1-motif	GTGTGTGAA	1011	9	-	Solanum tuberosum	low-temperature responsiveness
AhMADS32	AAAC-motif	CAATCAAAACCT	936	11	+	Spinacia oleracea	defense and stress responsiveness
AhMADS32	AAAC-motif	CAATCAAAACCT	622	11	+	Spinacia oleracea	GA-responsiveness
AhMADS32	GT1-motif	GTGTGTGAA	850	9	-	Solanum tuberosum	light-responsiveness
AhMADS32	G-Box	CACGTG	559	6	+	Pisum sativum	light-responsiveness
AhMADS32	ARE	AAACCA	1152	6	+	Zea mays	light-responsiveness
AhMADS32	G-box	TACGTG	73	6	+	Arabidopsis thaliana	anaerobic induction
AhMADS32	G-box	CACGTG	907	6	+	Arabidopsis thaliana	anaerobic induction
AhMADS33	circadian	CAAAGATATC	1394	9	+	Lycopersicon esculentum	drought-inducibility
AhMADS33	ABRE	ACGTG	473	5	+	Arabidopsis thaliana	anaerobic induction
AhMADS33	ABRE	CACGTG	1275	6	+	Arabidopsis thaliana	anaerobic induction
AhMADS33	ABRE	ACGTG	1008	5	+	Arabidopsis thaliana	SA-responsiveness
AhMADS33	ABRE	TACGGTC	1423	7	+	Arabidopsis thaliana	SA-responsiveness
AhMADS34	ACE	GACACGTATG	728	9	+	Petroselinum crispum	SA-responsiveness
AhMADS34	GT1-motif	GGTTAAT	1000	7	+	Avena sativa	SA-responsiveness
AhMADS34	ARE	AAACCA	1423	6	-	Zea mays	SA-responsiveness
AhMADS34	ARE	AAACCA	479	6	-	Zea mays	anaerobic induction
AhMADS34	RY-element	CATGCATG	575	8	-	Helianthus annuus	anaerobic induction
AhMADS34	G-box	CACGTC	1274	6	+	Zea mays	anaerobic induction
AhMADS34	TC-rich repeats	GTTTTCTTAC	1394	9	-	Nicotiana tabacum	drought-inducibility
AhMADS35	circadian	CAAAGATATC	1147	9	+	Lycopersicon esculentum	light-responsiveness
AhMADS35	ABRE	ACGTG	906	5	-	Arabidopsis thaliana	anaerobic induction
AhMADS35	ACE	CTAACGTATT	643	9	-	Petroselinum crispum	MeJA-responsiveness
AhMADS35	MRE	AACCTAA	652	7	+	Petroselinum crispum	MeJA-responsiveness
AhMADS35	TGACG-motif	TGACG	935	5	+	Hordeum vulgare	defense and stress responsiveness
AhMADS35	TGACG-motif	TGACG	643	5	+	Hordeum vulgare	MeJA-responsiveness
AhMADS35	TC-rich repeats	ATTCTCTAAC	652	9	-	Nicotiana tabacum	MeJA-responsiveness
AhMADS35	P-box	CCTTTTG	811	7	+	Oryza sativa	light-responsiveness
AhMADS36	TGA-element	AACGAC	1274	6	+	Brassica oleracea	drought-inducibility
AhMADS36	CGTCA-motif	CGTCA	620	5	-	Hordeum vulgare	light-responsiveness
AhMADS36	CGTCA-motif	CGTCA	1066	5	-	Hordeum vulgare	MeJA-responsiveness
AhMADS36	GCN4_motif	TGAGTCA	621	7	-	Oryza sativa	ABA-responsiveness
AhMADS36	CCAAT-box	CAACGG	1066	6	+	Hordeum vulgare	MeJA-responsiveness
AhMADS36	GT1-motif	GGTTAA	252	6	-	Arabidopsis thaliana	anaerobic induction
AhMADS36	ARE	AAACCA	1074	6	+	Zea mays	anaerobic induction
AhMADS37	CGTCA-motif	CGTCA	664	5	-	Hordeum vulgare	SA-responsiveness
AhMADS37	CGTCA-motif	CGTCA	627	5	-	Hordeum vulgare	ABA-responsiveness
AhMADS37	CGTCA-motif	CGTCA	628	5	-	Hordeum vulgare	ABA-responsiveness
AhMADS37	CGTCA-motif	CGTCA	682	5	+	Hordeum vulgare	ABA-responsiveness
AhMADS37	ABRE	GCAACGTGTC	722	9	+	Hordeum vulgare	ABA-responsiveness
AhMADS37	ABRE	ACGTG	1354	5	+	Arabidopsis thaliana	ABA-responsiveness
AhMADS37	ABRE	GACACGTGGC	99	9	+	Triticum aestivum	light-responsiveness
AhMADS37	ABRE	ACGTG	419	5	+	Arabidopsis thaliana	light-responsiveness
AhMADS37	ABRE	ACGTG	508	5	-	Arabidopsis thaliana	defense and stress responsiveness
AhMADS37	MRE	AACCTAA	627	7	+	Petroselinum crispum	light-responsiveness
AhMADS37	G-box	CACGTC	721	6	+	Zea mays	light-responsiveness
AhMADS37	RY-element	CATGCATG	1228	8	-	Helianthus annuus	anaerobic induction
AhMADS37	LTR	CCGAAA	627	6	-	Hordeum vulgare	light-responsiveness
AhMADS37	TGACG-motif	TGACG	682	5	+	Hordeum vulgare	light-responsiveness
AhMADS37	TGACG-motif	TGACG	1405	5	+	Hordeum vulgare	light-responsiveness
AhMADS37	TGACG-motif	TGACG	1256	5	+	Hordeum vulgare	light-responsiveness
AhMADS38	TGACG-motif	TGACG	1256	5	-	Hordeum vulgare	light-responsiveness
AhMADS38	TC-rich repeats	GTTTTCTTAC	1405	9	-	Nicotiana tabacum	light-responsiveness
AhMADS38	ARE	AAACCA	606	6	+	Zea mays	light-responsiveness
AhMADS38	ARE	AAACCA	1228	6	-	Zea mays	anaerobic induction
AhMADS38	GT1-motif	GGTTAAT	580	7	+	Avena sativa	light-responsiveness
AhMADS38	G-Box	CACGTT	606	6	-	Pisum sativum	light-responsiveness
AhMADS38	G-Box	CACGTT	597	6	-	Pisum sativum	circadian control
AhMADS38	ARE	AAACCA	581	6	+	Zea mays	ABA-responsiveness
AhMADS38	A-box	CCGTCC	606	6	-	Petroselinum crispum	ABA-responsiveness
AhMADS38	CAT-box	GCCACT	607	6	-	Arabidopsis thaliana	ABA-responsiveness
AhMADS38	AuxRR-core	GGTCCAT	1357	7	-	Nicotiana tabacum	ABA-responsiveness
AhMADS38	GT1-motif	GGTTAA	300	6	+	Arabidopsis thaliana	light-responsiveness
AhMADS39	circadian	CAAAGATATC	58	9	-	Lycopersicon esculentum	light-responsiveness
AhMADS39	CGTCA-motif	CGTCA	898	5	+	Hordeum vulgare	anaerobic induction
AhMADS39	CGTCA-motif	CGTCA	1401	5	-	Hordeum vulgare	anaerobic induction
AhMADS39	CGTCA-motif	CGTCA	1393	5	-	Hordeum vulgare	seed-specific regulation
AhMADS39	CGTCA-motif	CGTCA	377	5	+	Hordeum vulgare	light-responsiveness
AhMADS39	TGA-element	AACGAC	1252	6	+	Brassica oleracea	defense and stress responsiveness
AhMADS39	TGA-element	AACGAC	165	6	+	Brassica oleracea	circadian control
AhMADS39	LTR	CCGAAA	377	6	-	Hordeum vulgare	ABA-responsiveness
AhMADS39	TGACG-motif	TGACG	696	5	-	Hordeum vulgare	light-responsiveness
AhMADS39	TGACG-motif	TGACG	985	5	+	Hordeum vulgare	light-responsiveness
AhMADS40	TGACG-motif	TGACG	68	5	+	Hordeum vulgare	MeJA-responsiveness
AhMADS40	TGACG-motif	TGACG	185	5	-	Hordeum vulgare	MeJA-responsiveness
AhMADS40	MBS	CAACTG	435	6	-	Arabidopsis thaliana	MeJA-responsiveness
AhMADS40	3-AF1 binding site	TAAGAGAGGAA	438	10	+	Solanum tuberosum	MeJA-responsiveness
AhMADS40	TGACG-motif	TGACG	389	5	+	Hordeum vulgare	ABA-responsiveness
AhMADS40	TGACG-motif	TGACG	392	5	+	Hordeum vulgare	ABA-responsiveness
AhMADS40	TC-rich repeats	GTTTTCTTAC	494	9	-	Nicotiana tabacum	ABA-responsiveness
AhMADS40	ACE	CTAACGTATT	497	9	+	Petroselinum crispum	ABA-responsiveness
AhMADS40	CGTCA-motif	CGTCA	879	5	-	Hordeum vulgare	ABA-responsiveness
AhMADS40	CGTCA-motif	CGTCA	1109	5	-	Hordeum vulgare	light-responsiveness
AhMADS40	TGA-element	AACGAC	879	6	+	Brassica oleracea	light-responsiveness
AhMADS40	P-box	CCTTTTG	1393	7	-	Oryza sativa	seed-specific regulation
AhMADS40	CAT-box	GCCACT	252	6	-	Arabidopsis thaliana	low-temperature responsiveness
AhMADS40	ARE	AAACCA	68	6	-	Zea mays	MeJA-responsiveness
AhMADS40	ARE	AAACCA	185	6	-	Zea mays	MeJA-responsiveness
AhMADS40	MBS	CAACTG	435	6	-	Arabidopsis thaliana	MeJA-responsiveness
AhMADS40	TGACG-motif	TGACG	438	5	+	Hordeum vulgare	MeJA-responsiveness
AhMADS40	TGACG-motif	TGACG	1275	5	+	Hordeum vulgare	defense and stress responsiveness
AhMADS40	TGACG-motif	TGACG	214	5	-	Hordeum vulgare	anaerobic induction
AhMADS40	CGTCA-motif	CGTCA	1401	5	-	Hordeum vulgare	anaerobic induction
AhMADS40	CGTCA-motif	CGTCA	569	5	-	Hordeum vulgare	light-responsiveness
AhMADS40	CGTCA-motif	CGTCA	391	5	+	Hordeum vulgare	light-responsiveness
AhMADS40	ABRE	CGCACGTGTC	496	9	+	Hordeum vulgare	light-responsiveness
AhMADS41	TGA-element	AACGAC	1275	6	+	Brassica oleracea	anaerobic induction
AhMADS41	circadian	CAAAGATATC	1215	9	+	Lycopersicon esculentum	cis-acting regulatory element
AhMADS41	circadian	CAAAGATATC	1245	9	-	Lycopersicon esculentum	meristem expression
AhMADS41	GT1-motif	GGTTAA	97	6	+	Arabidopsis thaliana	auxin-responsiveness
AhMADS41	A-box	CCGTCC	1492	6	-	Petroselinum crispum	light-responsiveness
AhMADS41	CAT-box	GCCACT	276	6	-	Arabidopsis thaliana	circadian control
AhMADS41	O2-site	GATGATGTGG	32	9	-	Zea mays	MeJA-responsiveness
AhMADS41	ARE	AAACCA	1205	6	+	Zea mays	MeJA-responsiveness
AhMADS41	GT1-motif	GGTTAA	1267	6	-	Arabidopsis thaliana	MeJA-responsiveness
AhMADS41	GT1-motif	GGTTAA	1324	6	+	Arabidopsis thaliana	MeJA-responsiveness
AhMADS41	CGTCA-motif	CGTCA	971	5	-	Hordeum vulgare	auxin-responsiveness
AhMADS41	ABRE	ACGTG	1291	5	-	Arabidopsis thaliana	auxin-responsiveness
AhMADS41	TGA-element	AACGAC	21	6	+	Brassica oleracea	low-temperature responsiveness
AhMADS41	TGACG-motif	TGACG	32	5	+	Hordeum vulgare	MeJA-responsiveness
AhMADS41	TC-rich repeats	GTTTTCTTAC	1205	9	+	Nicotiana tabacum	MeJA-responsiveness
AhMADS41	TC-rich repeats	GTTTTCTTAC	1267	9	+	Nicotiana tabacum	MeJA-responsiveness
AhMADS41	TC-rich repeats	GTTTTCTTAC	1324	9	+	Nicotiana tabacum	MeJA-responsiveness
AhMADS41	G-box	TAACACGTAG	65	10	+	Brassica oleracea	drought-inducibility
AhMADS42	G-box	TACGTG	121	6	-	Arabidopsis thaliana	light-responsiveness
AhMADS42	MBS	CAACTG	315	6	-	Arabidopsis thaliana	MeJA-responsiveness
AhMADS42	ARE	AAACCA	863	6	+	Zea mays	MeJA-responsiveness
AhMADS42	ARE	AAACCA	1067	6	+	Zea mays	defense and stress responsiveness
AhMADS42	ARE	AAACCA	676	6	+	Zea mays	light-responsiveness
AhMADS42	CAT-box	GCCACT	315	6	+	Arabidopsis thaliana	MeJA-responsiveness
AhMADS42	CCAAT-box	CAACGG	863	6	-	Hordeum vulgare	MeJA-responsiveness
AhMADS42	GARE-motif	TCTGTTG	1120	7	+	Brassica oleracea	auxin-responsiveness
AhMADS42	CGTCA-motif	CGTCA	10	5	-	Hordeum vulgare	GA-responsiveness
AhMADS42	ABRE	TACGGTC	5	7	-	Arabidopsis thaliana	meristem expression
AhMADS42	TGACG-motif	TGACG	456	5	+	Hordeum vulgare	anaerobic induction
AhMADS42	ARE	AAACCA	649	6	+	Zea mays	anaerobic induction
AhMADS43	TGA-element	AACGAC	103	6	+	Brassica oleracea	drought-inducibility
AhMADS43	P-box	CCTTTTG	1205	7	+	Oryza sativa	MeJA-responsiveness
AhMADS43	CGTCA-motif	CGTCA	1267	5	-	Hordeum vulgare	MeJA-responsiveness
AhMADS43	TCA-element	CCATCTTTTT	1324	9	-	Nicotiana tabacum	MeJA-responsiveness
AhMADS43	TCA-element	CCATCTTTTT	1205	9	+	Nicotiana tabacum	MeJA-responsiveness
AhMADS43	MBS	CAACTG	1267	6	-	Arabidopsis thaliana	MeJA-responsiveness
AhMADS43	TGACG-motif	TGACG	1324	5	+	Hordeum vulgare	MeJA-responsiveness
AhMADS43	TC-rich repeats	GTTTTCTTAC	321	9	-	Nicotiana tabacum	ABA-responsiveness
AhMADS43	G-Box	CACGTT	1291	6	+	Pisum sativum	auxin-responsiveness
AhMADS43	O2-site	GATGATGTGG	710	9	+	Zea mays	circadian control
AhMADS43	ARE	AAACCA	924	6	-	Zea mays	circadian control
AhMADS43	ARE	AAACCA	1492	6	-	Zea mays	light-responsiveness
AhMADS43	TGACG-motif	TGACG	1215	5	-	Hordeum vulgare	cis-acting regulatory element
AhMADS43	MRE	AACCTAA	1245	7	-	Petroselinum crispum	meristem expression
AhMADS43	P-box	CCTTTTG	1387	7	-	Oryza sativa	zein metabolism regulation
AhMADS43	P-box	CCTTTTG	1275	7	-	Oryza sativa	anaerobic induction
AhMADS44	ABRE	ACGTG	725	5	-	Arabidopsis thaliana	light-responsiveness
AhMADS44	CGTCA-motif	CGTCA	1050	5	+	Hordeum vulgare	light-responsiveness
AhMADS44	G-box	CACGAC	881	6	+	Zea mays	MeJA-responsiveness
AhMADS44	TGACG-motif	TGACG	624	5	-	Hordeum vulgare	ABA-responsiveness
AhMADS44	CGTCA-motif	CGTCA	1355	5	+	Hordeum vulgare	auxin-responsiveness
AhMADS44	CAT-box	GCCACT	881	6	-	Arabidopsis thaliana	MeJA-responsiveness
AhMADS44	ARE	AAACCA	593	6	+	Zea mays	defense and stress responsiveness
AhMADS44	ARE	AAACCA	888	6	+	Zea mays	defense and stress responsiveness
AhMADS44	ARE	AAACCA	948	6	+	Zea mays	defense and stress responsiveness
AhMADS44	ARE	AAACCA	621	6	+	Zea mays	light-responsiveness
AhMADS44	ARE	AAACCA	624	6	+	Zea mays	light-responsiveness
AhMADS44	ARE	AAACCA	674	6	+	Zea mays	drought-inducibility
AhMADS45	O2-site	GTTGACGTGA	893	9	+	Zea mays	anaerobic induction
AhMADS45	GT1-motif	GGTTAAT	1148	7	+	Avena sativa	anaerobic induction
AhMADS45	GT1-motif	GGTTAA	1167	6	-	Arabidopsis thaliana	anaerobic induction
AhMADS45	G-Box	CACGTG	1244	6	+	Pisum sativum	meristem expression
AhMADS45	TGA-element	AACGAC	935	6	+	Brassica oleracea	defense and stress responsiveness
AhMADS45	ABRE	CACGTG	1273	6	+	Arabidopsis thaliana	GA-responsiveness
AhMADS45	ABRE	ACGTG	1143	5	+	Arabidopsis thaliana	MeJA-responsiveness
AhMADS45	P-box	CCTTTTG	1092	7	-	Oryza sativa	ABA-responsiveness
AhMADS45	CGTCA-motif	CGTCA	1143	5	-	Hordeum vulgare	MeJA-responsiveness
AhMADS46	CGTCA-motif	CGTCA	456	5	+	Hordeum vulgare	anaerobic induction
AhMADS46	G-box	CACGTG	1114	6	+	Arabidopsis thaliana	auxin-responsiveness
AhMADS46	TGACG-motif	TGACG	554	5	+	Hordeum vulgare	GA-responsiveness
AhMADS46	TGACG-motif	TGACG	863	5	-	Hordeum vulgare	MeJA-responsiveness
AhMADS46	ARE	AAACCA	28	6	+	Zea mays	SA-responsiveness
AhMADS46	TCA-element	CCATCTTTTT	718	9	+	Nicotiana tabacum	SA-responsiveness
AhMADS46	TC-rich repeats	ATTCTCTAAC	1119	9	-	Nicotiana tabacum	drought-inducibility
AhMADS46	G-box	TACGTG	863	6	+	Arabidopsis thaliana	MeJA-responsiveness
AhMADS46	TATC-box	TATCCCA	1061	7	+	Oryza sativa	defense and stress responsiveness
AhMADS47	TGA-element	AACGAC	1304	6	+	Brassica oleracea	light-responsiveness
AhMADS47	ABRE	ACGTG	848	5	+	Arabidopsis thaliana	zein metabolism regulation
AhMADS47	AuxRR-core	GGTCCAT	938	7	+	Nicotiana tabacum	anaerobic induction
AhMADS47	GT1-motif	GGTTAAT	1019	7	-	Avena sativa	anaerobic induction
AhMADS47	GT1-motif	GGTTAA	198	6	-	Arabidopsis thaliana	MeJA-responsiveness
AhMADS47	GT1-motif	GGTTAAT	888	7	-	Avena sativa	light-responsiveness
AhMADS47	GT1-motif	GGTTAA	1248	6	-	Arabidopsis thaliana	GA-responsiveness
AhMADS47	ARE	AAACCA	1450	6	-	Zea mays	GA-responsiveness
AhMADS47	A-box	CCGTCC	1304	6	-	Petroselinum crispum	ABA-responsiveness
AhMADS47	GC-motif	CCCCCG	198	6	+	Zea mays	MeJA-responsiveness
AhMADS48	ABRE	ACGTG	883	5	+	Arabidopsis thaliana	light-responsiveness
AhMADS48	TGA-element	AACGAC	1101	6	+	Brassica oleracea	MeJA-responsiveness
AhMADS48	TATC-box	TATCCCA	1101	7	+	Oryza sativa	MeJA-responsiveness
AhMADS48	TCA-element	CCATCTTTTT	221	9	-	Nicotiana tabacum	meristem expression
AhMADS48	MRE	AACCTAA	253	7	+	Petroselinum crispum	anaerobic induction
AhMADS48	G-box	TACGTG	253	6	+	Arabidopsis thaliana	anaerobic induction
AhMADS48	TC-rich repeats	GTTTTCTTAC	1109	9	+	Nicotiana tabacum	anaerobic induction
AhMADS49	TC-rich repeats	ATTCTCTAAC	1131	9	-	Nicotiana tabacum	anaerobic induction
AhMADS49	GC-motif	CCCCCG	1253	6	+	Zea mays	anaerobic induction
AhMADS49	ARE	AAACCA	1258	6	-	Zea mays	anaerobic induction
AhMADS49	A-box	CCGTCC	947	6	-	Petroselinum crispum	zein metabolism regulation
AhMADS49	GT1-motif	GGTTAA	568	6	-	Arabidopsis thaliana	light-responsiveness
AhMADS49	GT1-motif	GGTTAAT	919	7	-	Avena sativa	light-responsiveness
AhMADS49	GT1-motif	GGTTAA	680	6	-	Arabidopsis thaliana	light-responsiveness
AhMADS49	GT1-motif	GGTTAAT	1066	7	-	Avena sativa	auxin-responsiveness
AhMADS49	GT1-motif	GGTTAA	680	6	-	Arabidopsis thaliana	ABA-responsiveness
AhMADS49	AuxRR-core	GGTCCAT	681	7	+	Nicotiana tabacum	ABA-responsiveness
AhMADS49	CCAAT-box	CAACGG	481	6	-	Hordeum vulgare	GA-responsiveness
AhMADS49	GARE-motif	TCTGTTG	1107	7	+	Brassica oleracea	MeJA-responsiveness
AhMADS49	ABRE	CGTACGTGCA	1144	9	-	Hordeum vulgare	MeJA-responsiveness
AhMADS49	CGTCA-motif	CGTCA	680	5	-	Hordeum vulgare	light-responsiveness
AhMADS49	TGACG-motif	TGACG	1107	5	+	Hordeum vulgare	MeJA-responsiveness
AhMADS49	ARE	AAACCA	1144	6	+	Zea mays	MeJA-responsiveness
AhMADS50	ARE	AAACCA	1005	6	+	Zea mays	defense and stress responsiveness
AhMADS50	CAT-box	GCCACT	1112	6	+	Arabidopsis thaliana	light-responsiveness
AhMADS50	ARE	AAACCA	1031	6	+	Zea mays	GA-responsiveness
AhMADS50	ARE	AAACCA	865	6	+	Zea mays	auxin-responsiveness
AhMADS50	TGACG-motif	TGACG	1113	5	-	Hordeum vulgare	ABA-responsiveness
AhMADS50	TGACG-motif	TGACG	205	5	-	Hordeum vulgare	auxin-responsiveness
AhMADS50	G-box	ACACGTG(G/t)CACC	711	10.5	+	Lycopersicon esculentum	light-responsiveness
AhMADS50	G-box	TACGTG	712	6	+	Arabidopsis thaliana	light-responsiveness
AhMADS50	MRE	AACCTAA	1133	7	+	Petroselinum crispum	light-responsiveness
AhMADS50	GCN4_motif	TGAGTCA	1134	7	-	Oryza sativa	light-responsiveness
AhMADS50	CCAAT-box	CAACGG	850	6	+	Hordeum vulgare	anaerobic induction
AhMADS50	CGTCA-motif	CGTCA	200	5	+	Hordeum vulgare	cis-acting regulatory element
AhMADS50	CGTCA-motif	CGTCA	1069	5	+	Hordeum vulgare	anoxic-inducibility
AhMADS51	ABRE	ACGTG	1105	5	+	Arabidopsis thaliana	ABA-responsiveness
AhMADS51	CGTCA-motif	CGTCA	857	5	+	Hordeum vulgare	auxin-responsiveness
AhMADS51	ABRE	ACGTG	1023	5	-	Arabidopsis thaliana	GA-responsiveness
AhMADS51	circadian	CAAAGATATC	270	9	+	Lycopersicon esculentum	SA-responsiveness
AhMADS51	TCA-element	CCATCTTTTT	384	9	+	Nicotiana tabacum	light-responsiveness
AhMADS51	G-box	TAAACGTG	1104	8	-	Brassica oleracea	light-responsiveness
AhMADS51	MBS	CAACTG	87	6	+	Arabidopsis thaliana	defense and stress responsiveness
AhMADS51	TGACG-motif	TGACG	997	5	-	Hordeum vulgare	defense and stress responsiveness
AhMADS51	ARE	AAACCA	1061	6	-	Zea mays	anoxic-inducibility
AhMADS51	GT1-motif	GGTTAAT	842	7	+	Avena sativa	anaerobic induction
AhMADS51	GT1-motif	GGTTAAT	279	7	-	Avena sativa	cis-acting regulatory element
AhMADS51	GT1-motif	GGTTAA	592	6	-	Arabidopsis thaliana	light-responsiveness
AhMADS51	G-Box	CACGTT	714	6	+	Pisum sativum	light-responsiveness
AhMADS51	G-Box	TCCACATGGCA	715	10	+	Triticum aestivum	light-responsiveness
AhMADS51	AuxRR-core	GGTCCAT	1125	7	-	Nicotiana tabacum	light-responsiveness
AhMADS51	TGACG-motif	TGACG	1126	5	-	Hordeum vulgare	light-responsiveness
AhMADS51	G-box	TAAACGTG	284	8	-	Brassica oleracea	auxin-responsiveness
AhMADS52	MBS	CAACTG	961	6	+	Arabidopsis thaliana	defense and stress responsiveness
AhMADS52	TCA-element	CCATCTTTTT	1273	9	+	Nicotiana tabacum	GA-responsiveness
AhMADS52	TCA-element	CCATCTTTTT	1112	9	+	Nicotiana tabacum	ABA-responsiveness
AhMADS52	TATC-box	TATCCCA	1164	7	+	Oryza sativa	MeJA-responsiveness
AhMADS52	ABRE	ACGTG	1164	5	-	Arabidopsis thaliana	MeJA-responsiveness
AhMADS52	CGTCA-motif	CGTCA	1169	5	+	Hordeum vulgare	anaerobic induction
AhMADS52	G-Box	CACGTT	1188	6	+	Pisum sativum	anaerobic induction
AhMADS52	G-Box	TCCACATGGCA	1244	10	+	Triticum aestivum	meristem expression
AhMADS53	AuxRR-core	GGTCCAT	982	7	-	Nicotiana tabacum	anaerobic induction
AhMADS53	GT1-motif	GGTTAAT	1002	7	+	Avena sativa	anaerobic induction
AhMADS53	GT1-motif	GGTTAAT	766	7	-	Avena sativa	MeJA-responsiveness
AhMADS53	GT1-motif	GGTTAA	1352	6	-	Arabidopsis thaliana	MeJA-responsiveness
AhMADS53	ARE	AAACCA	746	6	-	Zea mays	light-responsiveness
AhMADS53	A-box	CCGTCC	747	6	+	Petroselinum crispum	light-responsiveness
AhMADS53	A-box	CCGTCC	701	6	-	Petroselinum crispum	light-responsiveness
AhMADS53	ARE	AAACCA	1427	6	+	Zea mays	endosperm expression
AhMADS53	ARE	AAACCA	635	6	+	Zea mays	defense and stress responsiveness
AhMADS53	ARE	AAACCA	766	6	+	Zea mays	MeJA-responsiveness
AhMADS53	ARE	AAACCA	1352	6	+	Zea mays	MeJA-responsiveness
AhMADS53	ARE	AAACCA	748	6	-	Zea mays	ABA-responsiveness
AhMADS54	GC-motif	CCCCCG	853	6	+	Zea mays	MeJA-responsiveness
AhMADS54	GT1-motif	GGTTAA	63	6	-	Arabidopsis thaliana	ABA-responsiveness
AhMADS54	GT1-motif	GGTTAAT	698	7	-	Avena sativa	circadian control
AhMADS54	GT1-motif	GGTTAA	1359	6	-	Arabidopsis thaliana	SA-responsiveness
AhMADS54	GT1-motif	GGTTAAT	63	7	-	Avena sativa	light-responsiveness
AhMADS54	GT1-motif	GGTTAA	879	6	-	Arabidopsis thaliana	drought-inducibility
AhMADS54	GT1-motif	GGTTAAT	853	7	-	Avena sativa	MeJA-responsiveness
AhMADS54	GT1-motif	GGTTAA	966	6	-	Arabidopsis thaliana	anaerobic induction
AhMADS54	TCA-element	CCATCTTTTT	72	9	-	Nicotiana tabacum	light-responsiveness
AhMADS54	TGA-element	AACGAC	301	6	+	Brassica oleracea	light-responsiveness
AhMADS54	TATC-box	TATCCCA	302	7	+	Oryza sativa	light-responsiveness
AhMADS54	ABRE	ACGTG	63	5	-	Arabidopsis thaliana	light-responsiveness
AhMADS54	ABRE	ACGTG	939	5	+	Arabidopsis thaliana	light-responsiveness
AhMADS54	CGTCA-motif	CGTCA	161	5	-	Hordeum vulgare	auxin-responsiveness
AhMADS55	TGACG-motif	TGACG	873	5	+	Hordeum vulgare	MeJA-responsiveness
AhMADS55	TC-rich repeats	ATTCTCTAAC	500	9	-	Nicotiana tabacum	light-responsiveness
AhMADS55	G-box	TACGTG	900	6	-	Arabidopsis thaliana	drought-inducibility
AhMADS55	G-box	TACGTG	1202	6	+	Arabidopsis thaliana	SA-responsiveness
AhMADS55	GT1-motif	GGTTAA	1367	6	+	Arabidopsis thaliana	SA-responsiveness
AhMADS55	CCAAT-box	CAACGG	416	6	+	Hordeum vulgare	GA-responsiveness
AhMADS55	circadian	CAAAGATATC	500	9	-	Lycopersicon esculentum	ABA-responsiveness
AhMADS55	ABRE	ACGTG	873	5	-	Arabidopsis thaliana	MeJA-responsiveness
AhMADS55	TATC-box	TATCCCA	500	7	+	Oryza sativa	light-responsiveness
AhMADS55	TATC-box	TATCCCA	949	7	+	Oryza sativa	light-responsiveness
AhMADS55	MBS	CAACTG	611	6	+	Arabidopsis thaliana	auxin-responsiveness
AhMADS55	G-box	TACGTG	509	6	-	Arabidopsis thaliana	light-responsiveness
AhMADS55	TC-rich repeats	GTTTTCTTAC	751	9	-	Nicotiana tabacum	light-responsiveness
AhMADS55	GT1-motif	GCGGTAATT	752	9	-	Oryza sativa	light-responsiveness
AhMADS55	GT1-motif	GGTTAA	976	6	+	Arabidopsis thaliana	anaerobic induction
AhMADS56	ARE	AAACCA	88	6	+	Zea mays	cis-acting regulatory element
AhMADS56	ARE	AAACCA	870	6	-	Zea mays	cis-acting regulatory element
AhMADS56	ARE	AAACCA	565	6	-	Zea mays	anaerobic induction
AhMADS56	ARE	AAACCA	625	6	-	Zea mays	anaerobic induction
AhMADS56	LTR	CCGAAA	656	6	+	Hordeum vulgare	anaerobic induction
AhMADS56	TATC-box	TATCCCA	730	7	-	Oryza sativa	anaerobic induction
AhMADS56	CCAAT-box	CAACGG	812	6	+	Hordeum vulgare	anaerobic induction
AhMADS56	RY-element	CATGCATG	1055	8	+	Helianthus annuus	anoxic-inducibility
AhMADS56	LTR	CCGAAA	123	6	-	Hordeum vulgare	light-responsiveness
AhMADS56	LTR	CCGAAA	671	6	-	Hordeum vulgare	light-responsiveness
AhMADS56	CCAAT-box	CAACGG	672	6	-	Hordeum vulgare	light-responsiveness
AhMADS56	TATC-box	TATCCCA	693	7	-	Oryza sativa	light-responsiveness
AhMADS56	ABRE	ACGTG	694	5	+	Arabidopsis thaliana	light-responsiveness
AhMADS56	G-Box	CACGTT	722	6	-	Pisum sativum	light-responsiveness
AhMADS56	ARE	AAACCA	723	6	-	Zea mays	light-responsiveness
AhMADS56	ARE	AAACCA	861	6	-	Zea mays	SA-responsiveness
AhMADS56	ARE	AAACCA	827	6	-	Zea mays	auxin-responsiveness
AhMADS56	ARE	AAACCA	1017	6	-	Zea mays	GA-responsiveness
AhMADS56	O2-site	GATGACATGG	128	9	-	Zea mays	ABA-responsiveness
AhMADS56	G-box	CACGTG	1099	6	+	Arabidopsis thaliana	ABA-responsiveness
AhMADS56	P-box	CCTTTTG	107	7	+	Oryza sativa	MeJA-responsiveness
AhMADS56	ABRE	CACGTG	107	6	+	Arabidopsis thaliana	MeJA-responsiveness
AhMADS56	ABRE	ACGTG	982	5	+	Arabidopsis thaliana	defense and stress responsiveness
AhMADS56	G-Box	CACGTG	128	6	+	Pisum sativum	light-responsiveness
AhMADS56	GT1-motif	GGTTAA	1098	6	-	Arabidopsis thaliana	light-responsiveness
AhMADS57	AT-rich sequence	TAAAATACT	1062	9	-	Pisum sativum	light-responsiveness
AhMADS57	AT-rich sequence	TAAAATACT	1215	9	-	Pisum sativum	defense and stress responsiveness
AhMADS57	AT-rich sequence	TAAAATACT	851	9	+	Pisum sativum	circadian control
AhMADS57	ARE	AAACCA	1018	6	+	Zea mays	ABA-responsiveness
AhMADS57	O2-site	GATGATGTGG	141	9	+	Zea mays	GA-responsiveness
AhMADS57	GC-motif	CCCCCG	1324	6	-	Zea mays	GA-responsiveness
AhMADS57	O2-site	GATGA(C/T)(A/G)TG(A/G)	1002	8	+	Zea mays	drought-inducibility
AhMADS57	ARE	AAACCA	1018	6	+	Zea mays	light-responsiveness
AhMADS57	TATC-box	TATCCCA	1491	7	+	Oryza sativa	defense and stress responsiveness
AhMADS58	CCAAT-box	CAACGG	529	6	-	Hordeum vulgare	light-responsiveness
AhMADS58	CCAAT-box	CAACGG	982	6	+	Hordeum vulgare	light-responsiveness
AhMADS58	TCA-element	CCATCTTTTT	39	9	-	Nicotiana tabacum	anaerobic induction
AhMADS58	ARE	AAACCA	375	6	-	Zea mays	anaerobic induction
AhMADS58	GT1-motif	GGTTAA	890	6	+	Arabidopsis thaliana	anaerobic induction
AhMADS58	AuxRR-core	GGTCCAT	1344	7	+	Nicotiana tabacum	anaerobic induction
AhMADS58	CCAAT-box	CAACGG	252	6	+	Hordeum vulgare	low-temperature responsiveness
AhMADS58	TCA-element	CCATCTTTTT	1044	9	-	Nicotiana tabacum	GA-responsiveness
AhMADS58	LTR	CCGAAA	59	6	+	Hordeum vulgare	defense and stress responsiveness
AhMADS59	O2-site	GATGA(C/T)(A/G)TG(A/G)	242	8	+	Zea mays	seed-specific regulation
AhMADS59	TGACG-motif	TGACG	234	5	+	Hordeum vulgare	low-temperature responsiveness
AhMADS59	TGACG-motif	TGACG	495	5	-	Hordeum vulgare	low-temperature responsiveness
AhMADS59	TGACG-motif	TGACG	199	5	+	Hordeum vulgare	defense and stress responsiveness
AhMADS59	LTR	CCGAAA	1062	6	+	Hordeum vulgare	GA-responsiveness
AhMADS59	TC-rich repeats	GTTTTCTTAC	79	9	-	Nicotiana tabacum	ABA-responsiveness
AhMADS59	TATC-box	TATCCCA	78	7	+	Oryza sativa	light-responsiveness
AhMADS59	CGTCA-motif	CGTCA	34	5	-	Hordeum vulgare	anaerobic induction
AhMADS59	CGTCA-motif	CGTCA	231	5	+	Hordeum vulgare	anaerobic induction
AhMADS59	CGTCA-motif	CGTCA	911	5	-	Hordeum vulgare	anaerobic induction
AhMADS59	CCAAT-box	CAACGG	1355	6	+	Hordeum vulgare	anaerobic induction
AhMADS59	GCN4_motif	TGAGTCA	885	7	-	Oryza sativa	zein metabolism regulation
AhMADS60	TCA-element	CCATCTTTTT	20	9	-	Nicotiana tabacum	anoxic-inducibility
AhMADS60	ARE	AAACCA	1150	6	-	Zea mays	zein metabolism regulation
AhMADS60	ARE	AAACCA	140	6	+	Zea mays	anaerobic induction
AhMADS60	circadian	CAAAGATATC	1325	9	+	Lycopersicon esculentum	GA-responsiveness
AhMADS60	TGA-element	AACGAC	966	6	-	Brassica oleracea	defense and stress responsiveness
AhMADS60	CGTCA-motif	CGTCA	1217	5	+	Hordeum vulgare	defense and stress responsiveness
AhMADS60	3-AF1 binding site	TAAGAGAGGAA	399	10	-	Solanum tuberosum	SA-responsiveness
AhMADS61	G-box	CACGAC	1268	6	-	Zea mays	anaerobic induction
AhMADS61	TGACG-motif	TGACG	873	5	-	Hordeum vulgare	light-responsiveness
AhMADS61	TGACG-motif	TGACG	1228	5	-	Hordeum vulgare	auxin-responsiveness
AhMADS61	LTR	CCGAAA	869	6	+	Hordeum vulgare	defense and stress responsiveness
AhMADS61	circadian	CAAAGATATC	1487	9	+	Lycopersicon esculentum	SA-responsiveness
AhMADS61	TGA-element	AACGAC	790	6	-	Brassica oleracea	low-temperature responsiveness
AhMADS62	TATC-box	TATCCCA	1139	7	-	Oryza sativa	zein metabolism regulation
AhMADS62	CGTCA-motif	CGTCA	370	5	+	Hordeum vulgare	MeJA-responsiveness
AhMADS62	TCA-element	CCATCTTTTT	665	9	-	Nicotiana tabacum	MeJA-responsiveness
AhMADS62	ARE	AAACCA	815	6	+	Zea mays	MeJA-responsiveness
AhMADS62	CAT-box	GCCACT	1021	6	+	Arabidopsis thaliana	low-temperature responsiveness
AhMADS62	ARE	AAACCA	1491	6	-	Zea mays	defense and stress responsiveness
AhMADS62	ARE	AAACCA	1314	6	+	Zea mays	GA-responsiveness
AhMADS62	G-box	CACGAC	370	6	-	Zea mays	MeJA-responsiveness
AhMADS62	MBS	CAACTG	665	6	-	Arabidopsis thaliana	MeJA-responsiveness
AhMADS62	MBS	CAACTG	815	6	-	Arabidopsis thaliana	MeJA-responsiveness
AhMADS62	TGACG-motif	TGACG	1206	5	+	Hordeum vulgare	defense and stress responsiveness
AhMADS62	CGTCA-motif	CGTCA	758	5	-	Hordeum vulgare	endosperm expression
AhMADS62	ACE	CTAACGTATT	457	9	-	Petroselinum crispum	SA-responsiveness
AhMADS63	ABRE	GACACGTGGC	219	9	-	Triticum aestivum	anaerobic induction
AhMADS63	P-box	CCTTTTG	739	7	+	Oryza sativa	anaerobic induction
AhMADS63	GARE-motif	TCTGTTG	1117	7	-	Brassica oleracea	circadian control
AhMADS63	GARE-motif	TCTGTTG	573	7	-	Brassica oleracea	auxin-responsiveness
AhMADS63	TCA-element	CCATCTTTTT	405	9	+	Nicotiana tabacum	MeJA-responsiveness
AhMADS63	TCA-element	TCAGAAGAGG	1162	10	+	Brassica oleracea	light-responsiveness
AhMADS63	TCA-element	CCATCTTTTT	321	9	-	Nicotiana tabacum	light-responsiveness
AhMADS63	AuxRR-core	GGTCCAT	405	7	+	Nicotiana tabacum	MeJA-responsiveness
AhMADS64	TCA-element	CCATCTTTTT	215	9	-	Nicotiana tabacum	MeJA-responsiveness
AhMADS64	ARE	AAACCA	615	6	+	Zea mays	low-temperature responsiveness
AhMADS64	ARE	AAACCA	1103	6	-	Zea mays	circadian control
AhMADS64	CGTCA-motif	CGTCA	133	5	+	Hordeum vulgare	auxin-responsiveness
AhMADS64	ABRE	ACGTG	1481	5	-	Arabidopsis thaliana	GA-responsiveness
AhMADS64	ABRE	CACGTG	215	6	-	Arabidopsis thaliana	MeJA-responsiveness
AhMADS64	ABRE	ACGTG	618	5	+	Arabidopsis thaliana	SA-responsiveness
AhMADS64	ABRE	CGTACGTGCA	730	9	+	Hordeum vulgare	anaerobic induction
AhMADS65	ABRE	ACGTG	1390	5	+	Arabidopsis thaliana	meristem expression
AhMADS65	TCA-element	CCATCTTTTT	656	9	-	Nicotiana tabacum	anaerobic induction
AhMADS65	G-box	CACGTC	1132	6	+	Zea mays	anaerobic induction
AhMADS65	G-box	CACGTG	861	6	-	Arabidopsis thaliana	light-responsiveness
AhMADS65	G-box	TACGTG	350	6	+	Arabidopsis thaliana	drought-inducibility
AhMADS65	TGACG-motif	TGACG	1100	5	-	Hordeum vulgare	drought-inducibility
AhMADS65	O2-site	GTTGACGTGA	680	9	-	Zea mays	MeJA-responsiveness
AhMADS65	G-Box	CACGTG	680	6	-	Pisum sativum	MeJA-responsiveness
AhMADS65	CAT-box	GCCACT	1034	6	+	Arabidopsis thaliana	light-responsiveness
AhMADS65	O2-site	GATGA(C/T)(A/G)TG(A/G)	1390	8.5	+	Zea mays	ABA-responsiveness
AhMADS65	GT1-motif	GGTTAAT	183	7	-	Avena sativa	GA-responsiveness
AhMADS65	GT1-motif	GGTTAA	1136	6	-	Arabidopsis thaliana	GA-responsiveness
AhMADS65	MRE	AACCTAA	1263	7	-	Petroselinum crispum	GA-responsiveness
AhMADS65	ACE	CTAACGTATT	308	9	-	Petroselinum crispum	SA-responsiveness
AhMADS65	ABRE	ACGTG	465	5	-	Arabidopsis thaliana	SA-responsiveness
AhMADS65	LTR	CCGAAA	692	6	-	Hordeum vulgare	SA-responsiveness
AhMADS66	Sp1	GGGCGG	1237	6	-	Oryza sativa	auxin-responsiveness
AhMADS66	RY-element	CATGCATG	1487	8	-	Helianthus annuus	SA-responsiveness
AhMADS66	G-box	CACGTC	16	6	+	Zea mays	anaerobic induction
AhMADS66	G-box	TACGTG	1277	6	+	Arabidopsis thaliana	anaerobic induction
AhMADS67	TGACG-motif	TGACG	505	5	+	Hordeum vulgare	MeJA-responsiveness
AhMADS67	CGTCA-motif	CGTCA	503	5	-	Hordeum vulgare	ABA-responsiveness
AhMADS67	ABRE	ACGTG	930	5	+	Arabidopsis thaliana	ABA-responsiveness
AhMADS67	ABRE	GCAACGTGTC	931	9	+	Hordeum vulgare	ABA-responsiveness
AhMADS67	ABRE	ACGTG	1404	5	+	Arabidopsis thaliana	ABA-responsiveness
AhMADS67	MRE	AACCTAA	1407	7	-	Petroselinum crispum	ABA-responsiveness
AhMADS67	GT1-motif	GGTTAA	258	6	-	Arabidopsis thaliana	SA-responsiveness
AhMADS67	GT1-motif	GGTTAAT	503	7	-	Avena sativa	light-responsiveness
AhMADS67	GT1-motif	GGTTAA	930	6	-	Arabidopsis thaliana	light-responsiveness
AhMADS67	GT1-motif	GGTTAAT	1406	7	-	Avena sativa	light-responsiveness
AhMADS67	GT1-motif	GGTTAA	505	6	-	Arabidopsis thaliana	MeJA-responsiveness
AhMADS67	G-Box	CACGTT	502	6	-	Pisum sativum	zein metabolism regulation
AhMADS67	CAT-box	GCCACT	930	6	+	Arabidopsis thaliana	light-responsiveness
AhMADS68	ARE	AAACCA	551	6	+	Zea mays	meristem expression
AhMADS68	ARE	AAACCA	287	6	+	Zea mays	zein metabolism regulation
AhMADS68	ARE	AAACCA	43	6	+	Zea mays	light-responsiveness
AhMADS68	CCAAT-box	CAACGG	44	6	-	Hordeum vulgare	light-responsiveness
AhMADS68	CGTCA-motif	CGTCA	933	5	+	Hordeum vulgare	light-responsiveness
AhMADS68	TGACG-motif	TGACG	182	5	-	Hordeum vulgare	light-responsiveness
AhMADS68	MRE	AACCTAA	831	7	-	Petroselinum crispum	ABA-responsiveness
AhMADS68	ABRE	ACGTG	824	5	+	Arabidopsis thaliana	low-temperature responsiveness
AhMADS68	ABRE	GCAACGTGTC	1122	9	+	Hordeum vulgare	light-responsiveness
AhMADS68	ABRE	ACGTG	770	5	+	Arabidopsis thaliana	seed-specific regulation
AhMADS68	CGTCA-motif	CGTCA	831	5	-	Hordeum vulgare	light-responsiveness
AhMADS69	TGACG-motif	TGACG	937	5	+	Hordeum vulgare	light-responsiveness
AhMADS69	G-box	TACGTG	967	6	+	Arabidopsis thaliana	MeJA-responsiveness
AhMADS69	ARE	AAACCA	967	6	+	Zea mays	MeJA-responsiveness
AhMADS69	CAT-box	GCCACT	938	6	+	Arabidopsis thaliana	ABA-responsiveness
AhMADS69	G-Box	CACGTT	942	6	-	Pisum sativum	ABA-responsiveness
AhMADS69	GT1-motif	GGTTAA	945	6	-	Arabidopsis thaliana	ABA-responsiveness
AhMADS69	GT1-motif	GGTTAAT	3	7	-	Avena sativa	light-responsiveness
AhMADS69	GT1-motif	GGTTAA	62	6	-	Arabidopsis thaliana	light-responsiveness
AhMADS69	GT1-motif	GGTTAAT	1198	7	-	Avena sativa	light-responsiveness
AhMADS69	GT1-motif	GGTTAA	1199	6	-	Arabidopsis thaliana	light-responsiveness
AhMADS69	ARE	AAACCA	1314	6	+	Zea mays	light-responsiveness
AhMADS69	G-Box	CACGTG	1315	6	+	Pisum sativum	light-responsiveness
AhMADS69	TATC-box	TATCCCA	944	7	-	Oryza sativa	light-responsiveness
AhMADS69	ABRE	CACGTG	790	6	+	Arabidopsis thaliana	meristem expression
AhMADS69	ABRE	ACGTG	511	5	+	Arabidopsis thaliana	anaerobic induction
AhMADS70	ABRE	CGTACGTGCA	3	9	+	Hordeum vulgare	light-responsiveness
AhMADS70	TCA-element	CCATCTTTTT	938	9	+	Nicotiana tabacum	ABA-responsiveness
AhMADS70	G-box	GCCACGTGGA	942	9	+	Arabidopsis thaliana	ABA-responsiveness
AhMADS70	G-box	CACGTG	945	6	+	Arabidopsis thaliana	ABA-responsiveness
AhMADS70	MBS	CAACTG	967	6	+	Arabidopsis thaliana	MeJA-responsiveness
AhMADS70	TC-rich repeats	GTTTTCTTAC	967	9	-	Nicotiana tabacum	MeJA-responsiveness
AhMADS70	TC-rich repeats	GTTTTCTTAC	937	9	+	Nicotiana tabacum	light-responsiveness
AhMADS70	TCA-element	CCATCTTTTT	511	9	-	Nicotiana tabacum	anaerobic induction
AhMADS70	CCAAT-box	CAACGG	790	6	-	Hordeum vulgare	meristem expression
AhMADS70	ABRE	ACGTG	944	5	-	Arabidopsis thaliana	light-responsiveness
AhMADS70	ABRE	ACGTG	62	5	+	Arabidopsis thaliana	light-responsiveness
AhMADS70	TC-rich repeats	GTTTTCTTAC	1198	9	-	Nicotiana tabacum	light-responsiveness
AhMADS70	LTR	CCGAAA	1199	6	+	Hordeum vulgare	light-responsiveness
AhMADS70	MBS	CAACTG	1314	6	-	Arabidopsis thaliana	light-responsiveness
AhMADS70	G-box	TACGTG	1315	6	+	Arabidopsis thaliana	light-responsiveness
AhMADS71	ARE	AAACCA	252	6	+	Zea mays	anaerobic induction
AhMADS71	G-Box	CACGTT	71	6	+	Pisum sativum	light-responsiveness
AhMADS71	GT1-motif	GGTTAA	1232	6	+	Arabidopsis thaliana	GA-responsiveness
AhMADS71	GT1-motif	GGTTAAT	71	7	+	Avena sativa	ABA-responsiveness
AhMADS71	ARE	AAACCA	72	6	-	Zea mays	ABA-responsiveness
AhMADS71	TC-rich repeats	ATTCTCTAAC	106	9	-	Nicotiana tabacum	ABA-responsiveness
AhMADS71	LTR	CCGAAA	421	6	+	Hordeum vulgare	SA-responsiveness
AhMADS71	MBS	CAACTG	69	6	+	Arabidopsis thaliana	light-responsiveness
AhMADS71	MBS	CAACTG	71	6	+	Arabidopsis thaliana	light-responsiveness
AhMADS71	TCA-element	CCATCTTTTT	1321	9	+	Nicotiana tabacum	drought-inducibility
AhMADS71	TGA-element	AACGAC	122	6	-	Brassica oleracea	defense and stress responsiveness
AhMADS71	ABRE	CACGTG	1431	6	+	Arabidopsis thaliana	defense and stress responsiveness
AhMADS72	ABRE	ACGTG	361	5	+	Arabidopsis thaliana	SA-responsiveness
AhMADS72	TC-rich repeats	GTTTTCTTAC	164	9	-	Nicotiana tabacum	defense and stress responsiveness
AhMADS72	G-box	GCCACGTGGA	192	9	+	Arabidopsis thaliana	ABA-responsiveness
AhMADS72	G-box	CACGTG	379	6	+	Arabidopsis thaliana	ABA-responsiveness
AhMADS72	ARE	AAACCA	117	6	+	Zea mays	defense and stress responsiveness
AhMADS72	G-Box	CACGTG	321	6	+	Pisum sativum	low-temperature responsiveness
AhMADS72	ARE	AAACCA	611	6	+	Zea mays	drought-inducibility
AhMADS72	ABRE	ACGTG	378	5	-	Arabidopsis thaliana	light-responsiveness
AhMADS72	CGTCA-motif	CGTCA	426	5	+	Hordeum vulgare	anaerobic induction
AhMADS72	circadian	CAAAGATATC	192	9	+	Lycopersicon esculentum	light-responsiveness
AhMADS72	MRE	AACCTAA	796	7	-	Petroselinum crispum	light-responsiveness
AhMADS72	G-box	TACGTG	907	6	-	Arabidopsis thaliana	light-responsiveness
AhMADS73	3-AF1 binding site	TAAGAGAGGAA	1012	10	-	Solanum tuberosum	anaerobic induction
AhMADS73	TGACG-motif	TGACG	1301	5	-	Hordeum vulgare	defense and stress responsiveness
AhMADS73	MRE	AACCTAA	907	7	-	Petroselinum crispum	low-temperature responsiveness
AhMADS73	CGTCA-motif	CGTCA	1031	5	+	Hordeum vulgare	drought-inducibility
AhMADS73	ABRE	ACGTG	1484	5	-	Arabidopsis thaliana	drought-inducibility
AhMADS73	circadian	CAAAGATATC	937	9	+	Lycopersicon esculentum	SA-responsiveness
AhMADS73	TGACG-motif	TGACG	568	5	-	Hordeum vulgare	auxin-responsiveness
AhMADS74	G-box	TACGTG	149	6	-	Arabidopsis thaliana	ABA-responsiveness
AhMADS74	3-AF1 binding site	TAAGAGAGGAA	150	10	-	Solanum tuberosum	ABA-responsiveness
AhMADS74	ARE	AAACCA	200	6	+	Zea mays	defense and stress responsiveness
AhMADS74	ARE	AAACCA	147	6	-	Zea mays	light-responsiveness
AhMADS74	ARE	AAACCA	149	6	-	Zea mays	light-responsiveness
AhMADS74	ARE	AAACCA	330	6	+	Zea mays	anaerobic induction
AhMADS74	ARE	AAACCA	149	6	+	Zea mays	light-responsiveness
AhMADS75	ARE	AAACCA	366	6	-	Zea mays	anaerobic induction
AhMADS75	TGACG-motif	TGACG	273	5	-	Hordeum vulgare	ABA-responsiveness
AhMADS75	TGACG-motif	TGACG	192	5	-	Hordeum vulgare	MeJA-responsiveness
AhMADS75	TC-rich repeats	ATTCTCTAAC	392	9	+	Nicotiana tabacum	circadian control
AhMADS75	TC-rich repeats	ATTCTCTAAC	18	9	+	Nicotiana tabacum	light-responsiveness
AhMADS75	TC-rich repeats	GTTTTCTTAC	273	9	-	Nicotiana tabacum	light-responsiveness
AhMADS75	CGTCA-motif	CGTCA	1382	5	+	Hordeum vulgare	light-responsiveness
AhMADS75	CGTCA-motif	CGTCA	192	5	+	Hordeum vulgare	MeJA-responsiveness
AhMADS76	ACE	CTAACGTATT	144	9	-	Petroselinum crispum	light-responsiveness
AhMADS76	GC-motif	CCCCCG	319	6	+	Zea mays	MeJA-responsiveness
AhMADS76	ARE	AAACCA	400	6	-	Zea mays	ABA-responsiveness
AhMADS76	A-box	CCGTCC	519	6	-	Petroselinum crispum	circadian control
AhMADS76	G-box	TACGTG	319	6	+	Arabidopsis thaliana	MeJA-responsiveness
AhMADS76	TC-rich repeats	ATTCTCTAAC	400	9	-	Nicotiana tabacum	light-responsiveness
AhMADS76	LTR	CCGAAA	1378	6	-	Hordeum vulgare	light-responsiveness
AhMADS76	CCAAT-box	CAACGG	493	6	+	Hordeum vulgare	anaerobic induction
AhMADS77	TATC-box	TATCCCA	53	7	+	Oryza sativa	anaerobic induction
AhMADS77	TGA-element	AACGAC	705	6	+	Brassica oleracea	anaerobic induction
AhMADS77	ABRE	ACGTG	801	5	+	Arabidopsis thaliana	anaerobic induction
AhMADS77	TCA-element	CCATCTTTTT	827	9	-	Nicotiana tabacum	anaerobic induction
AhMADS77	ACE	CTAACGTATT	1326	9	+	Petroselinum crispum	anaerobic induction
AhMADS77	TC-rich repeats	ATTCTCTAAC	1128	9	-	Nicotiana tabacum	MeJA-responsiveness
AhMADS77	MBS	CAACTG	1310	6	+	Arabidopsis thaliana	MeJA-responsiveness
AhMADS77	MBS	CAACTG	196	6	+	Arabidopsis thaliana	defense and stress responsiveness
AhMADS77	ARE	AAACCA	418	6	-	Zea mays	defense and stress responsiveness
AhMADS77	WUN-motif	AAATTTCCT	795	9	+	Brassica oleracea	defense and stress responsiveness
AhMADS77	A-box	CCGTCC	1128	6	+	Petroselinum crispum	MeJA-responsiveness
AhMADS77	G-Box	CACGTT	1310	6	+	Pisum sativum	MeJA-responsiveness
AhMADS77	G-Box	CACGTT	86	6	+	Pisum sativum	light-responsiveness
AhMADS78	P-box	CCTTTTG	1099	7	-	Oryza sativa	anoxic-inducibility
AhMADS78	ABRE	ACGTG	865	5	-	Arabidopsis thaliana	anaerobic induction
AhMADS78	ABRE	ACGTG	928	5	-	Arabidopsis thaliana	cis-acting regulatory element
AhMADS78	CGTCA-motif	CGTCA	1142	5	-	Hordeum vulgare	light-responsiveness
AhMADS78	CGTCA-motif	CGTCA	1035	5	+	Hordeum vulgare	defense and stress responsiveness
AhMADS78	TGACG-motif	TGACG	188	5	+	Hordeum vulgare	low-temperature responsiveness
AhMADS78	TGACG-motif	TGACG	139	5	-	Hordeum vulgare	defense and stress responsiveness
AhMADS78	G-Box	CACGTG	1061	6	+	Pisum sativum	GA-responsiveness
AhMADS78	G-Box	CACGTG	880	6	-	Pisum sativum	auxin-responsiveness
AhMADS78	AuxRR-core	GGTCCAT	1143	7	-	Nicotiana tabacum	ABA-responsiveness
AhMADS78	GT1-motif	GGTTAA	919	6	-	Arabidopsis thaliana	SA-responsiveness
AhMADS79	CAT-box	GCCACT	860	6	+	Arabidopsis thaliana	light-responsiveness
AhMADS79	O2-site	GATGACATGG	1304	9	-	Zea mays	defense and stress responsiveness
AhMADS79	ARE	AAACCA	1034	6	+	Zea mays	drought-inducibility
AhMADS79	TGACG-motif	TGACG	1484	5	-	Hordeum vulgare	drought-inducibility
AhMADS79	LTR	CCGAAA	1015	6	+	Hordeum vulgare	anaerobic induction
AhMADS79	TC-rich repeats	ATTCTCTAAC	1357	9	+	Nicotiana tabacum	wound-responsiveness
AhMADS80	G-box	ACACGTG(G/t)CACC	185	10.5	-	Lycopersicon esculentum	light-responsiveness
AhMADS80	G-box	tgACACGTGGCA	837	11	+	Lycopersicon esculentum	light-responsiveness
AhMADS80	G-box	CACGTG	143	6	+	Arabidopsis thaliana	auxin-responsiveness
AhMADS80	G-box	CACGTG	112	6	-	Arabidopsis thaliana	light-responsiveness
AhMADS80	MBS	CAACTG	40	6	-	Arabidopsis thaliana	meristem expression
AhMADS80	MRE	AACCTAA	627	7	+	Petroselinum crispum	zein metabolism regulation
AhMADS80	TCA-element	CCATCTTTTT	1387	9	-	Nicotiana tabacum	anaerobic induction
AhMADS80	P-box	CCTTTTG	802	7	+	Oryza sativa	MeJA-responsiveness
AhMADS80	ABRE	GACACGTGGC	354	9	+	Triticum aestivum	low-temperature responsiveness
AhMADS80	ABRE	CACGTG	1011	6	+	Arabidopsis thaliana	defense and stress responsiveness
AhMADS80	ABRE	ACGTG	180	5	+	Arabidopsis thaliana	light-responsiveness
AhMADS80	ABRE	CACGTG	182	6	-	Arabidopsis thaliana	light-responsiveness
AhMADS80	ABRE	ACGTG	185	5	+	Arabidopsis thaliana	light-responsiveness
AhMADS80	ACE	CTAACGTATT	837	9	-	Petroselinum crispum	light-responsiveness
AhMADS80	CGTCA-motif	CGTCA	230	5	+	Hordeum vulgare	drought-inducibility
AhMADS80	TGACG-motif	TGACG	1055	5	+	Hordeum vulgare	light-responsiveness
AhMADS80	TGACG-motif	TGACG	932	5	+	Hordeum vulgare	SA-responsiveness
AhMADS80	LTR	CCGAAA	1396	6	-	Hordeum vulgare	GA-responsiveness
AhMADS80	LTR	CCGAAA	183	6	+	Hordeum vulgare	ABA-responsiveness
AhMADS80	TGA-element	AACGAC	185	6	+	Brassica oleracea	ABA-responsiveness
AhMADS80	CGTCA-motif	CGTCA	186	5	-	Hordeum vulgare	ABA-responsiveness
AhMADS80	CGTCA-motif	CGTCA	837	5	-	Hordeum vulgare	ABA-responsiveness
AhMADS80	ACE	CTAACGTATT	838	9	+	Petroselinum crispum	ABA-responsiveness
AhMADS80	CCAAT-box	CAACGG	1074	6	-	Hordeum vulgare	light-responsiveness
AhMADS80	GT1-motif	GGTTAAT	802	7	+	Avena sativa	MeJA-responsiveness
AhMADS81	GC-motif	CCCCCG	149	6	+	Zea mays	MeJA-responsiveness
AhMADS81	CAT-box	GCCACT	1307	6	-	Arabidopsis thaliana	MeJA-responsiveness
AhMADS81	ARE	AAACCA	1104	6	-	Zea mays	low-temperature responsiveness
AhMADS81	ARE	AAACCA	1262	6	-	Zea mays	low-temperature responsiveness
AhMADS81	MRE	AACCTAA	1266	7	-	Petroselinum crispum	auxin-responsiveness
AhMADS81	circadian	CAAAGATATC	149	10	-	Lycopersicon esculentum	MeJA-responsiveness
AhMADS81	CGTCA-motif	CGTCA	1307	5	+	Hordeum vulgare	MeJA-responsiveness
AhMADS81	TC-rich repeats	ATTCTCTAAC	917	9	+	Nicotiana tabacum	light-responsiveness
AhMADS81	TC-rich repeats	ATTCTCTAAC	312	9	-	Nicotiana tabacum	defense and stress responsiveness
AhMADS81	TGACG-motif	TGACG	388	5	-	Hordeum vulgare	light-responsiveness
AhMADS81	ARE	AAACCA	309	6	-	Zea mays	anoxic-inducibility
AhMADS81	GT1-motif	GGTTAA	1320	6	+	Arabidopsis thaliana	meristem expression
AhMADS81	ARE	AAACCA	455	6	-	Zea mays	anaerobic induction
AhMADS81	ARE	AAACCA	1110	6	+	Zea mays	anaerobic induction
AhMADS82	ARE	AAACCA	597	6	-	Zea mays	light-responsiveness
AhMADS82	CAT-box	GCCACT	860	6	-	Arabidopsis thaliana	circadian control
AhMADS82	GT1-motif	GGTTAAT	954	7	+	Avena sativa	MeJA-responsiveness
AhMADS82	CGTCA-motif	CGTCA	29	5	+	Hordeum vulgare	defense and stress responsiveness
AhMADS82	CGTCA-motif	CGTCA	760	5	+	Hordeum vulgare	defense and stress responsiveness
AhMADS82	ACE	CTAACGTATT	954	9	-	Petroselinum crispum	MeJA-responsiveness
AhMADS82	TGACG-motif	TGACG	1260	5	-	Hordeum vulgare	anaerobic induction
AhMADS82	TGACG-motif	TGACG	908	5	-	Hordeum vulgare	light-responsiveness
AhMADS83	TC-rich repeats	ATTCTCTAAC	722	9	+	Nicotiana tabacum	anaerobic induction
AhMADS83	LTR	CCGAAA	816	6	-	Hordeum vulgare	anaerobic induction
AhMADS83	TGACG-motif	TGACG	1346	5	+	Hordeum vulgare	anaerobic induction
AhMADS83	TGACG-motif	TGACG	550	5	+	Hordeum vulgare	meristem expression
AhMADS83	TGACG-motif	TGACG	1119	5	+	Hordeum vulgare	light-responsiveness
AhMADS83	TGACG-motif	TGACG	1151	5	+	Hordeum vulgare	MeJA-responsiveness
AhMADS83	CGTCA-motif	CGTCA	1330	5	-	Hordeum vulgare	MeJA-responsiveness
AhMADS83	CGTCA-motif	CGTCA	155	5	-	Hordeum vulgare	light-responsiveness
AhMADS83	CGTCA-motif	CGTCA	1151	5	-	Hordeum vulgare	MeJA-responsiveness
AhMADS83	CGTCA-motif	CGTCA	1330	5	-	Hordeum vulgare	MeJA-responsiveness
AhMADS84	GT1-motif	GGTTAA	1307	6	+	Arabidopsis thaliana	defense and stress responsiveness
AhMADS84	GT1-motif	GGTTAA	1079	6	-	Arabidopsis thaliana	low-temperature responsiveness
AhMADS84	ARE	AAACCA	524	6	+	Zea mays	MeJA-responsiveness
AhMADS84	ARE	AAACCA	1237	6	+	Zea mays	MeJA-responsiveness
AhMADS84	O2-site	GATGATGTGG	1249	9	-	Zea mays	MeJA-responsiveness
AhMADS84	O2-site	GATGACATGG	1288	9	-	Zea mays	MeJA-responsiveness
AhMADS84	O2-site	GATGA(C/T)(A/G)TG(A/G)	524	8	-	Zea mays	MeJA-responsiveness
AhMADS84	CAT-box	GCCACT	1237	6	-	Arabidopsis thaliana	MeJA-responsiveness
AhMADS84	ARE	AAACCA	1249	6	-	Zea mays	MeJA-responsiveness
AhMADS84	GT1-motif	GGTTAA	1288	6	-	Arabidopsis thaliana	MeJA-responsiveness
AhMADS84	WUN-motif	AAATTTCCT	532	9	+	Brassica oleracea	light-responsiveness
AhMADS84	ABRE	ACGTG	665	5	-	Arabidopsis thaliana	light-responsiveness
AhMADS84	ACE	GACACGTATG	78	9	+	Petroselinum crispum	anaerobic induction
AhMADS84	ACE	CTAACGTATT	687	9	-	Petroselinum crispum	anaerobic induction
AhMADS84	circadian	CAAAGATATC	739	9	-	Lycopersicon esculentum	zein metabolism regulation
AhMADS84	TCA-element	CCATCTTTTT	752	9	+	Nicotiana tabacum	zein metabolism regulation
AhMADS84	G-box	TACGTG	757	6	-	Arabidopsis thaliana	zein metabolism regulation
AhMADS84	AAAC-motif	CAATCAAAACCT	1301	11	-	Spinacia oleracea	meristem expression
AhMADS85	GT1-motif	GGTTAA	109	6	+	Arabidopsis thaliana	anaerobic induction
AhMADS85	GT1-motif	GGTTAA	37	6	+	Arabidopsis thaliana	light-responsiveness
AhMADS85	ACE	GACACGTATG	62	9	+	Petroselinum crispum	wound-responsiveness
AhMADS85	CGTCA-motif	CGTCA	1187	5	-	Hordeum vulgare	ABA-responsiveness
AhMADS85	CGTCA-motif	CGTCA	258	5	-	Hordeum vulgare	light-responsiveness
AhMADS85	CGTCA-motif	CGTCA	573	5	-	Hordeum vulgare	light-responsiveness
AhMADS85	ABRE	ACGTG	1463	5	-	Arabidopsis thaliana	circadian control
AhMADS85	TGA-element	AACGAC	115	6	+	Brassica oleracea	SA-responsiveness
AhMADS85	TCA-element	CCATCTTTTT	1187	9	-	Nicotiana tabacum	light-responsiveness
AhMADS86	TCA-element	TCAGAAGAGG	1483	9	-	Brassica oleracea	light-responsiveness
AhMADS86	G-box	TACGTG	76	6	-	Arabidopsis thaliana	light-responsiveness
AhMADS86	LTR	CCGAAA	874	6	-	Hordeum vulgare	light-responsiveness
AhMADS86	TGACG-motif	TGACG	932	5	+	Hordeum vulgare	light-responsiveness
AhMADS86	TGACG-motif	TGACG	56	5	+	Hordeum vulgare	MeJA-responsiveness
AhMADS86	TGACG-motif	TGACG	1250	5	+	Hordeum vulgare	MeJA-responsiveness
AhMADS86	ARE	AAACCA	1289	6	-	Zea mays	MeJA-responsiveness
AhMADS86	ARE	AAACCA	934	6	-	Zea mays	ABA-responsiveness
AhMADS86	O2-site	GTTGACGTGA	978	9	+	Zea mays	auxin-responsiveness
AhMADS86	G-Box	CACGTT	356	6	+	Pisum sativum	SA-responsiveness
AhMADS86	G-Box	CACGTT	558	6	-	Pisum sativum	SA-responsiveness
AhMADS86	AAAC-motif	CAATCAAAACCT	934	11	-	Spinacia oleracea	light-responsiveness
AhMADS86	CCAAT-box	CAACGG	1087	6	-	Hordeum vulgare	low-temperature responsiveness
AhMADS86	CCAAT-box	CAACGG	56	6	+	Hordeum vulgare	MeJA-responsiveness
AhMADS86	ABRE	ACGTG	1250	5	-	Arabidopsis thaliana	MeJA-responsiveness
AhMADS86	ABRE	GACACGTGGC	1289	9	+	Triticum aestivum	MeJA-responsiveness
AhMADS87	ABRE	ACGTG	695	5	+	Arabidopsis thaliana	anaerobic induction
AhMADS87	CGTCA-motif	CGTCA	776	5	+	Hordeum vulgare	anaerobic induction
AhMADS87	CGTCA-motif	CGTCA	1283	5	+	Hordeum vulgare	zein metabolism regulation
AhMADS87	TGACG-motif	TGACG	37	5	-	Hordeum vulgare	light-responsiveness
AhMADS87	TGACG-motif	TGACG	48	5	-	Hordeum vulgare	light-responsiveness
AhMADS87	G-box	tgACACGTGGCA	679	11	+	Lycopersicon esculentum	light-responsiveness
AhMADS87	TGACG-motif	TGACG	109	5	-	Hordeum vulgare	defense and stress responsiveness
AhMADS87	MRE	AACCTAA	253	7	-	Petroselinum crispum	defense and stress responsiveness
AhMADS87	P-box	CCTTTTG	37	7	+	Oryza sativa	ABA-responsiveness
AhMADS87	ABRE	ACGTG	46	5	-	Arabidopsis thaliana	ABA-responsiveness
AhMADS87	ABRE	ACGTG	49	5	+	Arabidopsis thaliana	ABA-responsiveness
AhMADS87	ABRE	ACGTG	87	5	-	Arabidopsis thaliana	MeJA-responsiveness
AhMADS87	TGA-element	AACGAC	957	6	-	Brassica oleracea	MeJA-responsiveness
AhMADS87	CGTCA-motif	CGTCA	87	5	+	Hordeum vulgare	MeJA-responsiveness
AhMADS87	CCAAT-box	CAACGG	957	6	-	Hordeum vulgare	MeJA-responsiveness
AhMADS87	G-Box	CACGTT	45	6	+	Pisum sativum	light-responsiveness
AhMADS88	G-Box	CACGTT	256	6	-	Pisum sativum	MeJA-responsiveness
AhMADS88	G-Box	CACGTT	827	6	+	Pisum sativum	light-responsiveness
AhMADS88	O2-site	GTTGACGTGA	286	9	+	Zea mays	GA-responsiveness
AhMADS88	ARE	AAACCA	132	6	-	Zea mays	ABA-responsiveness
AhMADS88	ARE	AAACCA	272	6	-	Zea mays	ABA-responsiveness
AhMADS88	MRE	AACCTAA	295	7	-	Petroselinum crispum	ABA-responsiveness
AhMADS88	MRE	AACCTAA	1131	7	-	Petroselinum crispum	auxin-responsiveness
AhMADS88	MRE	AACCTAA	256	7	-	Petroselinum crispum	MeJA-responsiveness
AhMADS88	P-box	CCTTTTG	278	7	-	Oryza sativa	defense and stress responsiveness
AhMADS88	ACE	CTAACGTATT	132	9	+	Petroselinum crispum	light-responsiveness
AhMADS88	GARE-motif	TCTGTTG	271	7	-	Brassica oleracea	light-responsiveness
AhMADS88	GARE-motif	TCTGTTG	295	7	+	Brassica oleracea	light-responsiveness
AhMADS88	GARE-motif	TCTGTTG	1283	7	-	Brassica oleracea	zein metabolism regulation
AhMADS88	G-box	TAACACGTAG	877	9	+	Brassica oleracea	anaerobic induction
AhMADS88	ARE	AAACCA	959	6	-	Zea mays	anaerobic induction
AhMADS89	ARE	AAACCA	805	6	-	Zea mays	light-responsiveness
AhMADS89	ARE	AAACCA	936	6	+	Zea mays	light-responsiveness
AhMADS89	O2-site	GTTGACGTGA	1431	9	+	Zea mays	light-responsiveness
AhMADS89	MBS	CAACTG	652	6	-	Arabidopsis thaliana	GA-responsiveness
AhMADS89	TCA-element	CCATCTTTTT	1419	9	-	Nicotiana tabacum	light-responsiveness
AhMADS89	TCA-element	CCATCTTTTT	82	9	-	Nicotiana tabacum	GA-responsiveness
AhMADS89	MRE	AACCTAA	819	7	-	Petroselinum crispum	GA-responsiveness
AhMADS89	GARE-motif	TCTGTTG	1097	7	-	Brassica oleracea	GA-responsiveness
AhMADS89	TATC-box	TATCCCA	180	7	+	Oryza sativa	light-responsiveness
AhMADS89	P-box	CCTTTTG	1408	7	-	Oryza sativa	anaerobic induction
AhMADS90	O2-site	GATGATGTGG	504	9	+	Zea mays	zein metabolism regulation
AhMADS90	ARE	AAACCA	179	6	-	Zea mays	anaerobic induction
AhMADS90	CGTCA-motif	CGTCA	465	5	+	Hordeum vulgare	MeJA-responsiveness
AhMADS90	CGTCA-motif	CGTCA	1224	5	-	Hordeum vulgare	MeJA-responsiveness
AhMADS90	TGA-element	AACGAC	778	6	-	Brassica oleracea	auxin-responsiveness
AhMADS90	TCA-element	TCAGAAGAGG	467	9	+	Brassica oleracea	SA-responsiveness
AhMADS90	TGACG-motif	TGACG	465	5	-	Hordeum vulgare	MeJA-responsiveness
AhMADS90	TGACG-motif	TGACG	1224	5	+	Hordeum vulgare	MeJA-responsiveness
AhMADS91	ARE	AAACCA	305	6	+	Zea mays	anaerobic induction
AhMADS91	ARE	AAACCA	838	6	+	Zea mays	anaerobic induction
AhMADS91	ARE	AAACCA	893	6	+	Zea mays	anaerobic induction
AhMADS91	ARE	AAACCA	1272	6	+	Zea mays	anaerobic induction
AhMADS91	ABRE	ACGTG	443	5	-	Arabidopsis thaliana	ABA-responsiveness
AhMADS91	GARE-motif	TCTGTTG	1458	7	+	Brassica oleracea	GA-responsiveness
AhMADS91	TC-rich repeats	ATTCTCTAAC	1461	9	-	Nicotiana tabacum	defense and stress responsiveness
AhMADS91	G-box	TACGTG	443	6	-	Arabidopsis thaliana	light-responsiveness
AhMADS91	G-box	TAACACGTAG	1110	9	+	Brassica oleracea	light-responsiveness
AhMADS92	TGA-element	AACGAC	244	6	-	Brassica oleracea	auxin-responsiveness
AhMADS92	CGTCA-motif	CGTCA	1269	5	+	Hordeum vulgare	MeJA-responsiveness
AhMADS92	ACE	CTAACGTATT	1077	9	-	Petroselinum crispum	light-responsiveness
AhMADS92	TGACG-motif	TGACG	1269	5	-	Hordeum vulgare	MeJA-responsiveness
AhMADS92	LTR	CCGAAA	1232	6	-	Hordeum vulgare	low-temperature responsiveness
AhMADS92	GC-motif	CCCCCG	1235	6	-	Zea mays	anoxic-inducibility
AhMADS93	CCAAT-box	CAACGG	736	6	-	Hordeum vulgare	defense and stress responsiveness
AhMADS93	ABRE	ACGTG	793	5	+	Arabidopsis thaliana	ABA-responsiveness
AhMADS93	P-box	CCTTTTG	272	7	+	Oryza sativa	GA-responsiveness
AhMADS93	TCA-element	CCATCTTTTT	826	9	-	Nicotiana tabacum	SA-responsiveness
AhMADS93	MBS	CAACTG	170	6	+	Arabidopsis thaliana	drought-inducibility
AhMADS93	LTR	CCGAAA	376	6	-	Hordeum vulgare	low-temperature responsiveness
AhMADS93	G-Box	CACGTT	792	6	-	Pisum sativum	light-responsiveness
AdMADS1	MBS	CAACTG	313	6	-		drought-inducibility
AdMADS1	MBS	CAACTG	1336	6	+		drought-inducibility
AdMADS1	P-box	CCTTTTG	1328	7	+		GA-responsiveness
AdMADS1	G-box	CACGAC	308	6	+		light-responsiveness
AdMADS1	ATCT-motif	AATCTAATCC	1026	9	+		light-responsiveness
AdMADS1	circadian	CAAAGATATC	1360	9	-		circadian control
AdMADS1	AT1-motif	AATTATTTTTTATT	237	14	+		light-responsiveness
AdMADS1	Box 4	ATTAAT	1108	6	-		light-responsiveness
AdMADS10	TCT-motif	TCTTAC	882	6	-		light-responsiveness
AdMADS10	G-box	CCACGTAA	878	8	+		light-responsiveness
AdMADS10	G-box	TACGTG	879	6	-		light-responsiveness
AdMADS10	AE-box	AGAAACTT	951	8	+		light-responsiveness
AdMADS10	G-Box	CACGTT	562	6	-		light-responsiveness
AdMADS10	ACE	CTAACGTATT	484	9	+		light-responsiveness
AdMADS10	Box 4	ATTAAT	491	6	+		light-responsiveness
AdMADS10	Box 4	ATTAAT	598	6	+		light-responsiveness
AdMADS10	ARE	AAACCA	551	6	-		anaerobic induction
AdMADS10	ABRE	ACGTG	563	5	+		ABA-responsiveness
AdMADS10	ABRE	CGTACGTGCA	564	9	+		ABA-responsiveness
AdMADS10	ABRE	ACGTG	879	5	-		ABA-responsiveness
AdMADS11	ABRE	GCAACGTGTC	79	9	-		ABA-responsiveness
AdMADS11	ABRE	CACGTG	81	6	+		ABA-responsiveness
AdMADS11	ABRE	ACGTG	82	5	+		ABA-responsiveness
AdMADS11	ABRE	ACGTG	782	5	+		ABA-responsiveness
AdMADS11	ABRE	ACGTG	1173	5	+		ABA-responsiveness
AdMADS11	GA-motif	ATAGATAA	922	8	+		light-responsiveness
AdMADS11	LTR	CCGAAA	668	6	-		low-temperature responsiveness
AdMADS11	Box 4	ATTAAT	484	6	+		light-responsiveness
AdMADS11	Box 4	ATTAAT	653	6	+		light-responsiveness
AdMADS11	Box 4	ATTAAT	1081	6	-		light-responsiveness
AdMADS11	Box 4	ATTAAT	1222	6	-		light-responsiveness
AdMADS11	Box 4	ATTAAT	1387	6	-		light-responsiveness
AdMADS11	O2-site	GATGA(C/T)(A/G)TG(A/G)	242	8	-		zein metabolism regulation
AdMADS11	O2-site	GATGACATGG	353	9	-		zein metabolism regulation
AdMADS11	MBS	CAACTG	998	6	+		drought-inducibility
AdMADS11	G-Box	CACGTG	81	6	+		light-responsiveness
AdMADS11	G-box	tgACACGTGGCA	78	12	+		light-responsiveness
AdMADS11	G-box	ACACGTGGC	80	9	+		light-responsiveness
AdMADS11	G-box	CACGTG	81	6	+		light-responsiveness
AdMADS11	G-box	CACGTC	781	6	-		light-responsiveness
AdMADS11	G-box	TACGTG	1172	6	+		light-responsiveness
AdMADS11	G-box	tcCACGTGTCACT	1310	12	-		light-responsiveness
AdMADS11	GT1-motif	GGTTAA	290	6	+		light-responsiveness
AdMADS11	GT1-motif	GGTTAA	292	6	-		light-responsiveness
AdMADS12	P-box	CCTTTTG	1074	7	+		GA-responsiveness
AdMADS12	P-box	CCTTTTG	1260	7	+		GA-responsiveness
AdMADS12	TGACG-motif	TGACG	431	5	+		MeJA-responsiveness
AdMADS12	I-box	cCATATCCAAT	1425	10	-		light-responsiveness
AdMADS12	TCT-motif	TCTTAC	662	6	+		light-responsiveness
AdMADS12	TCT-motif	TCTTAC	804	6	+		light-responsiveness
AdMADS12	TCT-motif	TCTTAC	1364	6	-		light-responsiveness
AdMADS12	AE-box	AGAAACAA	706	8	-		light-responsiveness
AdMADS12	LAMP-element	CTTTATCA	507	8	+		light-responsiveness
AdMADS12	G-box	TACGTG	38	6	-		light-responsiveness
AdMADS12	TC-rich repeats	ATTCTCTAAC	1149	9	+		defense and stress responsiveness
AdMADS12	TC-rich repeats	GTTTTCTTAC	1364	10	-		defense and stress responsiveness
AdMADS12	ARE	AAACCA	1057	6	-		anaerobic induction
AdMADS12	ARE	AAACCA	1272	6	+		anaerobic induction
AdMADS12	ABRE	ACGTG	38	5	-		ABA-responsiveness
AdMADS12	TCA-element	CCATCTTTTT	666	9	+		SA-responsiveness
AdMADS12	GCN4_motif	TGAGTCA	1340	7	-		endosperm expression
AdMADS12	GATA-motif	AAGGATAAGG	640	9	+		light-responsiveness
AdMADS12	CGTCA-motif	CGTCA	431	5	-		MeJA-responsiveness
AdMADS12	3-AF1 binding site	TAAGAGAGGAA	798	10	-		light-responsiveness
AdMADS12	3-AF1 binding site	TAAGAGAGGAA	903	10	-		light-responsiveness
AdMADS13	GT1-motif	GGTTAA	494	6	-		light-responsiveness
AdMADS13	GT1-motif	GGTTAAT	1151	7	+		light-responsiveness
AdMADS13	TCT-motif	TCTTAC	1235	6	+		light-responsiveness
AdMADS13	chs-CMA1a	TTACTTAA	490	8	+		light-responsiveness
AdMADS13	chs-CMA1a	TTACTTAA	862	8	+		light-responsiveness
AdMADS13	TATC-box	TATCCCA	557	7	+		GA-responsiveness
AdMADS13	Box 4	ATTAAT	114	6	+		light-responsiveness
AdMADS13	Box 4	ATTAAT	385	6	+		light-responsiveness
AdMADS13	Box 4	ATTAAT	914	6	-		light-responsiveness
AdMADS13	Box 4	ATTAAT	1170	6	-		light-responsiveness
AdMADS13	Box 4	ATTAAT	1218	6	-		light-responsiveness
AdMADS13	GATA-motif	GATAGGG	1022	7	+		light-responsiveness
AdMADS13	MRE	AACCTAA	785	7	-		light-responsiveness
AdMADS13	GA-motif	ATAGATAA	1484	8	+		light-responsiveness
AdMADS13	ARE	AAACCA	8	6	-		anaerobic induction
AdMADS13	ARE	AAACCA	842	6	+		anaerobic induction
AdMADS14	G-Box	CACGTG	624	6	+		light-responsiveness
AdMADS14	G-Box	CACGTT	682	6	+		light-responsiveness
AdMADS14	TGACG-motif	TGACG	423	5	-		MeJA-responsiveness
AdMADS14	AE-box	AGAAACTT	1292	8	+		light-responsiveness
AdMADS14	G-box	CACGAC	462	6	-		light-responsiveness
AdMADS14	G-box	CACGTG	624	6	+		light-responsiveness
AdMADS14	GARE-motif	TCTGTTG	503	7	+		GA-responsiveness
AdMADS14	GT1-motif	GTGTGTGAA	1405	9	-		light-responsiveness
AdMADS14	TCA-element	CCATCTTTTT	662	9	+		SA-responsiveness
AdMADS14	ABRE	CACGTG	624	6	+		ABA-responsiveness
AdMADS14	ABRE	ACGTG	625	5	+		ABA-responsiveness
AdMADS14	ABRE	ACGTG	682	5	-		ABA-responsiveness
AdMADS14	AT1-motif	AATTATTTTTTATT	130	13	+		light-responsiveness
AdMADS14	AT1-motif	AATTATTTTTTATT	205	13	-		light-responsiveness
AdMADS14	AT1-motif	AATTATTTTTTATT	244	13	+		light-responsiveness
AdMADS14	ARE	AAACCA	1228	6	+		anaerobic induction
AdMADS14	AAAC-motif	CAATCAAAACCT	1256	11	+		light-responsiveness
AdMADS14	GA-motif	ATAGATAA	484	8	-		light-responsiveness
AdMADS14	ACE	CTAACGTATT	87	9	+		light-responsiveness
AdMADS14	ACE	GACACGTATG	407	9	+		light-responsiveness
AdMADS14	Box 4	ATTAAT	99	6	+		light-responsiveness
AdMADS14	Box 4	ATTAAT	114	6	+		light-responsiveness
AdMADS14	Box 4	ATTAAT	126	6	+		light-responsiveness
AdMADS14	Box 4	ATTAAT	731	6	+		light-responsiveness
AdMADS14	Box 4	ATTAAT	781	6	-		light-responsiveness
AdMADS14	Box 4	ATTAAT	1017	6	-		light-responsiveness
AdMADS14	Box 4	ATTAAT	1024	6	-		light-responsiveness
AdMADS14	CGTCA-motif	CGTCA	423	5	+		MeJA-responsiveness
AdMADS15	AE-box	AGAAACAA	1233	8	+		light-responsiveness
AdMADS15	AE-box	AGAAACAA	1381	8	+		light-responsiveness
AdMADS15	Box 4	ATTAAT	447	6	+		light-responsiveness
AdMADS15	Box 4	ATTAAT	690	6	+		light-responsiveness
AdMADS15	chs-CMA1a	TTACTTAA	64	8	+		light-responsiveness
AdMADS15	chs-CMA1a	TTACTTAA	723	8	-		light-responsiveness
AdMADS15	TCA-element	CCATCTTTTT	1023	9	-		SA-responsiveness
AdMADS15	TCA-element	CCATCTTTTT	1438	9	+		SA-responsiveness
AdMADS15	TCCC-motif	TCTCCCT	1216	7	+		light-responsiveness
AdMADS15	ARE	AAACCA	487	6	-		anaerobic induction
AdMADS15	ARE	AAACCA	1290	6	+		anaerobic induction
AdMADS15	MBS	CAACTG	1409	6	+		drought-inducibility
AdMADS16	MRE	AACCTAA	1120	7	+		light-responsiveness
AdMADS16	Box 4	ATTAAT	175	6	+		light-responsiveness
AdMADS16	Box 4	ATTAAT	179	6	+		light-responsiveness
AdMADS16	Box 4	ATTAAT	760	6	-		light-responsiveness
AdMADS16	Box 4	ATTAAT	801	6	-		light-responsiveness
AdMADS16	Box 4	ATTAAT	805	6	-		light-responsiveness
AdMADS16	CGTCA-motif	CGTCA	92	5	-		MeJA-responsiveness
AdMADS16	CGTCA-motif	CGTCA	208	5	-		MeJA-responsiveness
AdMADS16	CGTCA-motif	CGTCA	458	5	-		MeJA-responsiveness
AdMADS16	CGTCA-motif	CGTCA	461	5	+		MeJA-responsiveness
AdMADS16	GA-motif	ATAGATAA	1351	8	+		light-responsiveness
AdMADS16	LTR	CCGAAA	275	6	-		low-temperature responsiveness
AdMADS16	TC-rich repeats	GTTTTCTTAC	1286	9	-		defense and stress responsiveness
AdMADS16	ARE	AAACCA	237	6	+		anaerobic induction
AdMADS16	ARE	AAACCA	1412	6	-		anaerobic induction
AdMADS16	RY-element	CATGCATG	1404	8	-		seed-specific regulation
AdMADS16	ACA-motif	AATTACAGCCATT	808	12	+		light-responsiveness
AdMADS16	ABRE	GCAACGTGTC	412	9	+		ABA-responsiveness
AdMADS16	ABRE	ACGTG	415	5	+		ABA-responsiveness
AdMADS16	ABRE	GACACGTGGC	517	9	+		ABA-responsiveness
AdMADS16	ABRE	ACGTG	520	5	+		ABA-responsiveness
AdMADS16	ABRE	ACGTG	890	5	-		ABA-responsiveness
AdMADS16	GT1-motif	GGTTAAT	592	7	+		light-responsiveness
AdMADS16	G-box	CACGTC	890	6	+		light-responsiveness
AdMADS16	TGACG-motif	TGACG	92	5	+		MeJA-responsiveness
AdMADS16	TGACG-motif	TGACG	208	5	+		MeJA-responsiveness
AdMADS16	TGACG-motif	TGACG	458	5	+		MeJA-responsiveness
AdMADS16	TGACG-motif	TGACG	461	5	-		MeJA-responsiveness
AdMADS16	G-Box	CACGTT	414	6	-		light-responsiveness
AdMADS16	G-Box	CACGTT	519	6	-		light-responsiveness
AdMADS16	I-box	TGATAATGT	717	9	-		light-responsiveness
AdMADS16	I-box	AGATAAGG	1353	8	+		light-responsiveness
AdMADS17	Box 4	ATTAAT	35	6	+		light-responsiveness
AdMADS17	Box 4	ATTAAT	45	6	+		light-responsiveness
AdMADS17	Box 4	ATTAAT	49	6	+		light-responsiveness
AdMADS17	Box 4	ATTAAT	87	6	+		light-responsiveness
AdMADS17	Box 4	ATTAAT	407	6	+		light-responsiveness
AdMADS17	Box 4	ATTAAT	414	6	+		light-responsiveness
AdMADS17	Box 4	ATTAAT	687	6	+		light-responsiveness
AdMADS17	Box 4	ATTAAT	1012	6	-		light-responsiveness
AdMADS17	Box 4	ATTAAT	1232	6	-		light-responsiveness
AdMADS17	Box 4	ATTAAT	1236	6	-		light-responsiveness
AdMADS17	ACE	CTAACGTATT	133	9	-		light-responsiveness
AdMADS17	CGTCA-motif	CGTCA	1105	5	-		MeJA-responsiveness
AdMADS17	CGTCA-motif	CGTCA	1142	5	+		MeJA-responsiveness
AdMADS17	AT1-motif	AATTATTTTTTATT	737	13	+		light-responsiveness
AdMADS17	GA-motif	ATAGATAA	718	8	+		light-responsiveness
AdMADS17	ARE	AAACCA	197	6	-		anaerobic induction
AdMADS17	ARE	AAACCA	1129	6	+		anaerobic induction
AdMADS17	ARE	AAACCA	1251	6	+		anaerobic induction
AdMADS17	ARE	AAACCA	1256	6	+		anaerobic induction
AdMADS17	TGA-element	AACGAC	1064	6	+		auxin-responsiveness
AdMADS17	TCT-motif	TCTTAC	1025	6	-		light-responsiveness
AdMADS17	GT1-motif	GGTTAA	917	6	-		light-responsiveness
AdMADS17	O2-site	GATGATGTGG	697	9	-		zein metabolism regulation
AdMADS17	O2-site	GTTGACGTGA	945	9	+		zein metabolism regulation
AdMADS17	TGACG-motif	TGACG	1105	5	+		MeJA-responsiveness
AdMADS17	TGACG-motif	TGACG	1142	5	-		MeJA-responsiveness
AdMADS18	TGACG-motif	TGACG	1205	5	+		MeJA-responsiveness
AdMADS18	TGACG-motif	TGACG	1267	5	+		MeJA-responsiveness
AdMADS18	TGACG-motif	TGACG	1324	5	-		MeJA-responsiveness
AdMADS18	GT1-motif	GGTTAA	1492	6	+		light-responsiveness
AdMADS18	TGA-element	AACGAC	968	6	+		auxin-responsiveness
AdMADS18	TGA-element	AACGAC	1291	6	+		auxin-responsiveness
AdMADS18	GA-motif	ATAGATAA	1019	8	+		light-responsiveness
AdMADS18	ARE	AAACCA	1275	6	+		anaerobic induction
AdMADS18	TCCC-motif	TCTCCCT	1428	7	+		light-responsiveness
AdMADS18	ATCT-motif	AATCTAATCC	680	9	-		light-responsiveness
AdMADS18	CAT-box	GCCACT	1245	6	-		meristem expression
AdMADS18	CGTCA-motif	CGTCA	1205	5	-		MeJA-responsiveness
AdMADS18	CGTCA-motif	CGTCA	1267	5	-		MeJA-responsiveness
AdMADS18	CGTCA-motif	CGTCA	1324	5	+		MeJA-responsiveness
AdMADS19	Box 4	ATTAAT	1040	6	-		light-responsiveness
AdMADS19	ARE	AAACCA	1373	6	+		anaerobic induction
AdMADS19	LTR	CCGAAA	1006	6	+		low-temperature responsiveness
AdMADS2	I-box	TAGATAACC	235	9	-		light-responsiveness
AdMADS2	I-box	gGATAAGGTG	1154	9	-		light-responsiveness
AdMADS2	I-box	AGATAAGG	1156	8	-		light-responsiveness
AdMADS2	TGACG-motif	TGACG	1151	5	-		MeJA-responsiveness
AdMADS2	TGACG-motif	TGACG	1330	5	-		MeJA-responsiveness
AdMADS2	LAMP-element	CTTTATCA	1351	8	-		light-responsiveness
AdMADS2	GT1-motif	GGTTAAT	1119	7	+		light-responsiveness
AdMADS2	ARE	AAACCA	726	6	-		anaerobic induction
AdMADS2	ARE	AAACCA	1346	6	-		anaerobic induction
AdMADS2	GA-motif	ATAGATAA	83	8	-		light-responsiveness
AdMADS2	Box 4	ATTAAT	66	6	+		light-responsiveness
AdMADS2	Box 4	ATTAAT	261	6	+		light-responsiveness
AdMADS2	Box 4	ATTAAT	293	6	+		light-responsiveness
AdMADS2	Box 4	ATTAAT	330	6	+		light-responsiveness
AdMADS2	Box 4	ATTAAT	710	6	+		light-responsiveness
AdMADS2	Box 4	ATTAAT	783	6	-		light-responsiveness
AdMADS2	Box 4	ATTAAT	1079	6	-		light-responsiveness
AdMADS2	CGTCA-motif	CGTCA	1151	5	+		MeJA-responsiveness
AdMADS2	CGTCA-motif	CGTCA	1330	5	+		MeJA-responsiveness
AdMADS2	ACE	CTAACGTATT	128	9	-		light-responsiveness
AdMADS2	GATA-motif	AAGATAAGATT	302	10	-		light-responsiveness
AdMADS20	G-box	TACGTG	1104	6	+		light-responsiveness
AdMADS20	TGA-element	AACGAC	857	6	+		auxin-responsiveness
AdMADS20	TCT-motif	TCTTAC	90	6	+		light-responsiveness
AdMADS20	GT1-motif	GGTTAA	591	6	-		light-responsiveness
AdMADS20	GT1-motif	GGTTAAT	714	7	-		light-responsiveness
AdMADS20	GT1-motif	GGTTAA	715	6	-		light-responsiveness
AdMADS20	GT1-motif	GGTTAAT	1125	7	-		light-responsiveness
AdMADS20	GT1-motif	GGTTAA	1126	6	-		light-responsiveness
AdMADS20	GC-motif	CCCCCG	1061	6	+		anaerobic induction
AdMADS20	TATC-box	TATCCCA	1023	7	+		GA-responsiveness
AdMADS20	Box 4	ATTAAT	50	6	+		light-responsiveness
AdMADS20	Box 4	ATTAAT	158	6	+		light-responsiveness
AdMADS20	Box 4	ATTAAT	614	6	+		light-responsiveness
AdMADS20	Box 4	ATTAAT	1180	6	-		light-responsiveness
AdMADS20	Box 4	ATTAAT	1399	6	-		light-responsiveness
AdMADS20	ATC-motif	TGCTATCCA	290	9	+		light-responsiveness
AdMADS20	MRE	AACCTAA	383	7	+		light-responsiveness
AdMADS20	ABRE	ACGTG	1105	5	+		ABA-responsiveness
AdMADS20	TCA-element	CCATCTTTTT	269	9	-		SA-responsiveness
AdMADS20	AuxRR-core	GGTCCAT	283	7	+		auxin-responsiveness
AdMADS20	TCCC-motif	TCTCCCT	1488	7	-		light-responsiveness
AdMADS20	ARE	AAACCA	842	6	-		anaerobic induction
AdMADS20	TC-rich repeats	GTTTTCTTAC	86	9	+		defense and stress responsiveness
AdMADS20	TC-rich repeats	ATTCTCTAAC	997	9	-		defense and stress responsiveness
AdMADS21	TGACG-motif	TGACG	1143	5	+		MeJA-responsiveness
AdMADS21	AE-box	AGAAACAA	1277	8	-		light-responsiveness
AdMADS21	GARE-motif	TCTGTTG	1273	7	+		GA-responsiveness
AdMADS21	ABRE	CGTACGTGCA	1091	9	-		ABA-responsiveness
AdMADS21	ARE	AAACCA	893	6	+		anaerobic induction
AdMADS21	ARE	AAACCA	1148	6	+		anaerobic induction
AdMADS21	ARE	AAACCA	1167	6	+		anaerobic induction
AdMADS21	TC-rich repeats	GTTTTCTTAC	831	9	-		defense and stress responsiveness
AdMADS21	CGTCA-motif	CGTCA	1143	5	-		MeJA-responsiveness
AdMADS21	Box 4	ATTAAT	495	6	+		light-responsiveness
AdMADS21	Box 4	ATTAAT	987	6	-		light-responsiveness
AdMADS21	CAT-box	GCCACT	1244	6	+		meristem expression
AdMADS22	GATA-motif	GATAGGG	1369	7	+		light-responsiveness
AdMADS22	CGTCA-motif	CGTCA	1188	5	+		MeJA-responsiveness
AdMADS22	Box 4	ATTAAT	1083	6	-		light-responsiveness
AdMADS22	Box 4	ATTAAT	1120	6	-		light-responsiveness
AdMADS22	Box 4	ATTAAT	1384	6	-		light-responsiveness
AdMADS22	LS7	CAGATTTATTTTTA	1311	13	+		light-responsiveness
AdMADS22	ARE	AAACCA	1196	6	+		anaerobic induction
AdMADS22	ABRE	ACGTG	190	5	+		ABA-responsiveness
AdMADS22	ABRE	ACGTG	743	5	+		ABA-responsiveness
AdMADS22	G-box	TACGTG	742	6	+		light-responsiveness
AdMADS22	CAG-motif	GAAAGGCAGAC	290	10	-		light-responsiveness
AdMADS22	TGACG-motif	TGACG	1188	5	-		MeJA-responsiveness
AdMADS22	MBS	CAACTG	1396	6	-		drought-inducibility
AdMADS22	P-box	CCTTTTG	222	7	-		GA-responsiveness
AdMADS22	G-Box	CACGTT	189	6	-		light-responsiveness
AdMADS23	GATA-motif	AAGGATAAGG	1142	9	-		light-responsiveness
AdMADS23	Box 4	ATTAAT	667	6	+		light-responsiveness
AdMADS23	CGTCA-motif	CGTCA	854	5	+		MeJA-responsiveness
AdMADS23	ARE	AAACCA	967	6	-		anaerobic induction
AdMADS23	ABRE	ACGTG	485	5	-		ABA-responsiveness
AdMADS23	AuxRR-core	GGTCCAT	583	7	-		auxin-responsiveness
AdMADS23	TCA-element	CCATCTTTTT	1360	9	+		SA-responsiveness
AdMADS23	circadian	CAAAGATATC	8	9	-		circadian control
AdMADS23	GT1-motif	GGTTAAT	494	7	+		light-responsiveness
AdMADS23	GT1-motif	GGTTAAT	723	7	-		light-responsiveness
AdMADS23	GT1-motif	GGTTAA	724	6	-		light-responsiveness
AdMADS23	G-box	TAAACGTG	485	8	-		light-responsiveness
AdMADS23	G-Box	CACGTT	485	6	+		light-responsiveness
AdMADS23	G-Box	TCCACATGGCA	940	10	+		light-responsiveness
AdMADS23	TGACG-motif	TGACG	854	5	-		MeJA-responsiveness
AdMADS23	MBS	CAACTG	880	6	+		drought-inducibility
AdMADS24	CAT-box	GCCACT	425	6	-		meristem expression
AdMADS24	ACE	CTAACGTATT	1096	9	+		light-responsiveness
AdMADS24	Box 4	ATTAAT	589	6	+		light-responsiveness
AdMADS24	Box 4	ATTAAT	1035	6	-		light-responsiveness
AdMADS24	Box 4	ATTAAT	1053	6	-		light-responsiveness
AdMADS24	Box 4	ATTAAT	1242	6	-		light-responsiveness
AdMADS24	CGTCA-motif	CGTCA	735	5	-		MeJA-responsiveness
AdMADS24	CGTCA-motif	CGTCA	1282	5	-		MeJA-responsiveness
AdMADS24	TCA-element	TCAGAAGAGG	8	9	+		SA-responsiveness
AdMADS24	TCA-element	CCATCTTTTT	112	10	-		SA-responsiveness
AdMADS24	TC-rich repeats	GTTTTCTTAC	1486	9	-		defense and stress responsiveness
AdMADS24	ARE	AAACCA	44	6	+		anaerobic induction
AdMADS24	ARE	AAACCA	876	6	-		anaerobic induction
AdMADS24	ARE	AAACCA	1069	6	-		anaerobic induction
AdMADS24	GT1-motif	GGTTAA	233	6	-		light-responsiveness
AdMADS24	chs-CMA1a	TTACTTAA	1337	8	+		light-responsiveness
AdMADS24	TGACG-motif	TGACG	735	5	+		MeJA-responsiveness
AdMADS24	TGACG-motif	TGACG	1282	5	+		MeJA-responsiveness
AdMADS24	P-box	CCTTTTG	430	7	-		GA-responsiveness
AdMADS25	CGTCA-motif	CGTCA	483	5	+		MeJA-responsiveness
AdMADS25	GATA-motif	AAGATAAGATT	1192	10	+		light-responsiveness
AdMADS25	ATC-motif	AGTAATCT	42	8	-		light-responsiveness
AdMADS25	ATC-motif	AGTAATCT	795	8	+		light-responsiveness
AdMADS25	GA-motif	ATAGATAA	598	8	+		light-responsiveness
AdMADS25	ARE	AAACCA	815	6	+		anaerobic induction
AdMADS25	ARE	AAACCA	1151	6	-		anaerobic induction
AdMADS25	GT1-motif	GCGGTAATT	1305	9	-		light-responsiveness
AdMADS25	MBS	CAACTG	184	6	+		drought-inducibility
AdMADS25	TGACG-motif	TGACG	483	5	-		MeJA-responsiveness
AdMADS25	chs-CMA2a	TCACTTGA	854	8	-		light-responsiveness
AdMADS26	TCA-element	CCATCTTTTT	98	9	+		SA-responsiveness
AdMADS26	GA-motif	ATAGATAA	1411	8	+		light-responsiveness
AdMADS26	P-box	CCTTTTG	567	7	-		GA-responsiveness
AdMADS26	TCCC-motif	TCTCCCT	1085	7	-		light-responsiveness
AdMADS26	Box 4	ATTAAT	31	6	+		light-responsiveness
AdMADS26	Box 4	ATTAAT	660	6	+		light-responsiveness
AdMADS26	GT1-motif	GGTTAA	764	6	+		light-responsiveness
AdMADS26	GT1-motif	GGTTAAT	875	7	+		light-responsiveness
AdMADS26	MRE	AACCTAA	614	7	+		light-responsiveness
AdMADS27	CGTCA-motif	CGTCA	147	5	+		MeJA-responsiveness
AdMADS27	CGTCA-motif	CGTCA	611	5	-		MeJA-responsiveness
AdMADS27	Box 4	ATTAAT	159	6	+		light-responsiveness
AdMADS27	Box 4	ATTAAT	681	6	+		light-responsiveness
AdMADS27	MRE	AACCTAA	12	7	+		light-responsiveness
AdMADS27	ABRE	ACGTG	199	5	-		ABA-responsiveness
AdMADS27	TCA-element	CCATCTTTTT	780	9	-		SA-responsiveness
AdMADS27	TCCC-motif	TCTCCCT	1085	7	-		light-responsiveness
AdMADS27	GA-motif	ATAGATAA	1411	8	+		light-responsiveness
AdMADS27	G-box	TAAACGTG	199	8	-		light-responsiveness
AdMADS27	TGA-box	TGACGTAA	144	8	-		auxin-responsiveness
AdMADS27	GT1-motif	GGTTAA	794	6	+		light-responsiveness
AdMADS27	GT1-motif	GGTTAA	1177	6	+		light-responsiveness
AdMADS27	G-Box	CACGTT	199	6	+		light-responsiveness
AdMADS27	TGACG-motif	TGACG	147	5	-		MeJA-responsiveness
AdMADS27	TGACG-motif	TGACG	611	5	+		MeJA-responsiveness
AdMADS27	MBS	CAACTG	598	6	-		drought-inducibility
AdMADS28	CGTCA-motif	CGTCA	553	5	-		MeJA-responsiveness
AdMADS28	CGTCA-motif	CGTCA	874	5	-		MeJA-responsiveness
AdMADS28	Box 4	ATTAAT	375	6	+		light-responsiveness
AdMADS28	Box 4	ATTAAT	509	6	+		light-responsiveness
AdMADS28	Box 4	ATTAAT	765	6	-		light-responsiveness
AdMADS28	TC-rich repeats	GTTTTCTTAC	1491	9	-		defense and stress responsiveness
AdMADS28	LTR	CCGAAA	1022	6	+		low-temperature responsiveness
AdMADS28	GCN4_motif	TGAGTCA	817	7	-		endosperm expression
AdMADS28	TCA-element	CCATCTTTTT	640	9	-		SA-responsiveness
AdMADS28	AE-box	AGAAACTT	1359	8	-		light-responsiveness
AdMADS28	LAMP-element	CTTTATCA	672	8	+		light-responsiveness
AdMADS28	TGACG-motif	TGACG	553	5	+		MeJA-responsiveness
AdMADS28	TGACG-motif	TGACG	874	5	+		MeJA-responsiveness
AdMADS28	O2-site	GATGA(C/T)(A/G)TG(A/G)	1139	8	+		zein metabolism regulation
AdMADS28	TATC-box	TATCCCA	1314	7	+		GA-responsiveness
AdMADS29	TGACG-motif	TGACG	214	5	-		MeJA-responsiveness
AdMADS29	TATC-box	TATCCCA	1481	7	-		GA-responsiveness
AdMADS29	TGA-element	AACGAC	132	6	-		auxin-responsiveness
AdMADS29	LTR	CCGAAA	615	6	+		low-temperature responsiveness
AdMADS29	ARE	AAACCA	730	6	+		anaerobic induction
AdMADS29	circadian	CAAAGATATC	1103	9	+		circadian control
AdMADS29	AT1-motif	AATTATTTTTTATT	315	13	-		light-responsiveness
AdMADS29	TCA-element	CCATCTTTTT	618	9	-		SA-responsiveness
AdMADS29	GATA-motif	GATAGGA	1149	7	-		light-responsiveness
AdMADS29	GATA-motif	AAGGATAAGG	1276	9	+		light-responsiveness
AdMADS29	GATA-motif	GATAGGG	1484	7	+		light-responsiveness
AdMADS29	CGTCA-motif	CGTCA	214	5	+		MeJA-responsiveness
AdMADS29	Box 4	ATTAAT	305	6	+		light-responsiveness
AdMADS29	Box 4	ATTAAT	458	6	+		light-responsiveness
AdMADS29	Box 4	ATTAAT	1065	6	-		light-responsiveness
AdMADS3	CGTCA-motif	CGTCA	504	5	-		MeJA-responsiveness
AdMADS3	Box 4	ATTAAT	1116	6	-		light-responsiveness
AdMADS3	GATA-motif	GATAGGA	665	7	+		light-responsiveness
AdMADS3	GCN4_motif	TGAGTCA	294	7	-		endosperm expression
AdMADS3	TC-rich repeats	ATTCTCTAAC	698	9	-		defense and stress responsiveness
AdMADS3	ARE	AAACCA	226	6	+		anaerobic induction
AdMADS3	TGA-element	AACGAC	195	6	+		auxin-responsiveness
AdMADS3	TCT-motif	TCTTAC	33	6	-		light-responsiveness
AdMADS3	GT1-motif	GGTTAA	1372	6	-		light-responsiveness
AdMADS3	chs-CMA1a	TTACTTAA	629	8	-		light-responsiveness
AdMADS3	chs-CMA1a	TTACTTAA	1198	8	+		light-responsiveness
AdMADS3	TGACG-motif	TGACG	504	5	+		MeJA-responsiveness
AdMADS3	P-box	CCTTTTG	1313	7	+		GA-responsiveness
AdMADS30	TCA-element	CCATCTTTTT	244	9	+		SA-responsiveness
AdMADS30	ABRE	ACGTG	572	5	+		ABA-responsiveness
AdMADS30	ARE	AAACCA	525	6	-		anaerobic induction
AdMADS30	ARE	AAACCA	965	6	+		anaerobic induction
AdMADS30	Box 4	ATTAAT	361	6	+		light-responsiveness
AdMADS30	Box 4	ATTAAT	419	6	+		light-responsiveness
AdMADS30	Box 4	ATTAAT	1246	6	-		light-responsiveness
AdMADS30	CGTCA-motif	CGTCA	612	5	+		MeJA-responsiveness
AdMADS30	CAT-box	GCCACT	744	6	+		meristem expression
AdMADS30	O2-site	GATGATGTGG	677	10	-		zein metabolism regulation
AdMADS30	TGACG-motif	TGACG	612	5	-		MeJA-responsiveness
AdMADS30	MBS	CAACTG	844	6	+		drought-inducibility
AdMADS30	G-box	CACGTC	571	6	-		light-responsiveness
AdMADS30	GT1-motif	GGTTAA	240	6	-		light-responsiveness
AdMADS30	AACA_motif	TAACAAACTCCA	328	11	+		endosperm expression
AdMADS31	Box 4	ATTAAT	273	6	+		light-responsiveness
AdMADS31	Box 4	ATTAAT	522	6	+		light-responsiveness
AdMADS31	Box 4	ATTAAT	637	6	+		light-responsiveness
AdMADS31	TCA-element	CCATCTTTTT	399	9	-		SA-responsiveness
AdMADS31	AT1-motif	AATTATTTTTTATT	585	13	-		light-responsiveness
AdMADS31	AT1-motif	AATTATTTTTTATT	833	13	+		light-responsiveness
AdMADS31	AT1-motif	AATTATTTTTTATT	861	13	-		light-responsiveness
AdMADS31	LAMP-element	CTTTATCA	428	8	+		light-responsiveness
AdMADS31	AE-box	AGAAACTT	1368	8	-		light-responsiveness
AdMADS31	TATC-box	TATCCCA	1323	7	+		GA-responsiveness
AdMADS31	O2-site	GATGA(C/T)(A/G)TG(A/G)	1148	8	+		zein metabolism regulation
AdMADS32	GT1-motif	GGTTAA	61	6	-		light-responsiveness
AdMADS32	GT1-motif	GGTTAAT	1198	7	-		light-responsiveness
AdMADS32	GT1-motif	GGTTAA	1199	6	-		light-responsiveness
AdMADS32	GT1-motif	GGTTAAT	1314	7	-		light-responsiveness
AdMADS32	GT1-motif	GGTTAA	1315	6	-		light-responsiveness
AdMADS32	G-box	TACGTG	937	6	+		light-responsiveness
AdMADS32	TGACG-motif	TGACG	967	5	+		MeJA-responsiveness
AdMADS32	G-Box	CACGTT	944	6	-		light-responsiveness
AdMADS32	MRE	AACCTAA	2	7	-		light-responsiveness
AdMADS32	CGTCA-motif	CGTCA	967	5	-		MeJA-responsiveness
AdMADS32	Box 4	ATTAAT	27	6	+		light-responsiveness
AdMADS32	Box 4	ATTAAT	134	6	+		light-responsiveness
AdMADS32	Box 4	ATTAAT	414	6	+		light-responsiveness
AdMADS32	Box 4	ATTAAT	418	6	+		light-responsiveness
AdMADS32	Box 4	ATTAAT	486	6	+		light-responsiveness
AdMADS32	Box 4	ATTAAT	532	6	+		light-responsiveness
AdMADS32	Box 4	ATTAAT	753	6	-		light-responsiveness
AdMADS32	Box 4	ATTAAT	956	6	-		light-responsiveness
AdMADS32	Box 4	ATTAAT	1188	6	-		light-responsiveness
AdMADS32	Box 4	ATTAAT	1405	6	-		light-responsiveness
AdMADS32	ARE	AAACCA	510	6	+		anaerobic induction
AdMADS32	ABRE	ACGTG	938	5	+		ABA-responsiveness
AdMADS32	ABRE	GCAACGTGTC	942	9	+		ABA-responsiveness
AdMADS32	ABRE	ACGTG	945	5	+		ABA-responsiveness
AdMADS32	AT1-motif	AATTATTTTTTATT	30	13	+		light-responsiveness
AdMADS32	TCA-element	CCATCTTTTT	883	9	-		SA-responsiveness
AdMADS33	GT1-motif	GGTTAA	794	6	+		light-responsiveness
AdMADS33	G-box	CACGAC	44	6	+		light-responsiveness
AdMADS33	MBS	CAACTG	598	6	-		drought-inducibility
AdMADS33	TGACG-motif	TGACG	611	5	+		MeJA-responsiveness
AdMADS33	CGTCA-motif	CGTCA	611	5	-		MeJA-responsiveness
AdMADS33	Box 4	ATTAAT	202	6	+		light-responsiveness
AdMADS33	Box 4	ATTAAT	217	6	+		light-responsiveness
AdMADS33	Box 4	ATTAAT	681	6	+		light-responsiveness
AdMADS33	GA-motif	ATAGATAA	1411	8	+		light-responsiveness
AdMADS33	TCCC-motif	TCTCCCT	1085	7	-		light-responsiveness
AdMADS33	ARE	AAACCA	140	6	+		anaerobic induction
AdMADS33	TCA-element	CCATCTTTTT	330	9	-		SA-responsiveness
AdMADS33	TCA-element	CCATCTTTTT	780	9	-		SA-responsiveness
AdMADS34	GCN4_motif	TGAGTCA	1007	7	-		endosperm expression
AdMADS34	GCN4_motif	TGAGTCA	1432	7	+		endosperm expression
AdMADS34	TCA-element	CCATCTTTTT	1473	9	+		SA-responsiveness
AdMADS34	ARE	AAACCA	700	6	-		anaerobic induction
AdMADS34	P-box	CCTTTTG	374	7	-		GA-responsiveness
AdMADS34	Box 4	ATTAAT	1144	6	-		light-responsiveness
AdMADS35	Box 4	ATTAAT	32	6	+		light-responsiveness
AdMADS35	Box 4	ATTAAT	475	6	+		light-responsiveness
AdMADS35	Box 4	ATTAAT	593	6	+		light-responsiveness
AdMADS35	Box 4	ATTAAT	687	6	+		light-responsiveness
AdMADS35	Box 4	ATTAAT	698	6	+		light-responsiveness
AdMADS35	Box 4	ATTAAT	1188	6	-		light-responsiveness
AdMADS35	Box 4	ATTAAT	1253	6	-		light-responsiveness
AdMADS35	ATC-motif	AGTAATCT	273	8	-		light-responsiveness
AdMADS35	GATA-motif	GATAGGA	314	7	+		light-responsiveness
AdMADS35	ABRE	CACGTG	9	6	+		ABA-responsiveness
AdMADS35	ABRE	ACGTG	10	5	+		ABA-responsiveness
AdMADS35	ARE	AAACCA	190	6	+		anaerobic induction
AdMADS35	TC-rich repeats	GTTTTCTTAC	60	9	-		defense and stress responsiveness
AdMADS35	TC-rich repeats	GTTTTCTTAC	1431	9	+		defense and stress responsiveness
AdMADS35	GA-motif	ATAGATAA	1005	8	-		light-responsiveness
AdMADS35	G-box	GCCACGTGGA	7	9	+		light-responsiveness
AdMADS35	G-box	CACGTG	9	6	+		light-responsiveness
AdMADS35	chs-CMA1a	TTACTTAA	245	8	-		light-responsiveness
AdMADS35	TATC-box	TATCCCA	1232	7	-		GA-responsiveness
AdMADS35	G-Box	CACGTG	9	6	+		light-responsiveness
AdMADS35	MBS	CAACTG	1321	6	+		drought-inducibility
AdMADS36	MBS	CAACTG	544	6	-		drought-inducibility
AdMADS36	TGACG-motif	TGACG	1116	5	-		MeJA-responsiveness
AdMADS36	G-Box	CACGTG	499	6	+		light-responsiveness
AdMADS36	G-Box	CACGTG	1151	6	-		light-responsiveness
AdMADS36	P-box	CCTTTTG	270	7	-		GA-responsiveness
AdMADS36	I-box	gGATAAGGTG	369	9	+		light-responsiveness
AdMADS36	O2-site	GATGACATGG	941	9	-		zein metabolism regulation
AdMADS36	GT1-motif	GGTTAA	426	6	-		light-responsiveness
AdMADS36	TCT-motif	TCTTAC	1192	6	+		light-responsiveness
AdMADS36	G-box	ACACGTG(G/t)CACC	494	10.5	-		light-responsiveness
AdMADS36	G-box	tgACACGTGGCA	496	11	+		light-responsiveness
AdMADS36	G-box	CACGTG	499	6	+		light-responsiveness
AdMADS36	G-box	CACGTG	1151	6	-		light-responsiveness
AdMADS36	TC-rich repeats	ATTCTCTAAC	1235	9	+		defense and stress responsiveness
AdMADS36	TCCC-motif	TCTCCCT	1392	7	+		light-responsiveness
AdMADS36	LTR	CCGAAA	668	6	+		low-temperature responsiveness
AdMADS36	ATCT-motif	AATCTAATCC	979	9	-		light-responsiveness
AdMADS36	ABRE	GACACGTGGC	497	9	+		ABA-responsiveness
AdMADS36	ABRE	CACGTG	499	6	+		ABA-responsiveness
AdMADS36	ABRE	ACGTG	500	5	+		ABA-responsiveness
AdMADS36	ABRE	CACGTG	1151	6	-		ABA-responsiveness
AdMADS36	ABRE	ACGTG	1152	5	+		ABA-responsiveness
AdMADS36	Box II	TGGTAATAA	1100	9	-		light-responsiveness
AdMADS36	GATA-motif	GATAGGG	890	7	-		light-responsiveness
AdMADS36	MRE	AACCTAA	1279	7	+		light-responsiveness
AdMADS36	CAT-box	GCCACT	354	6	+		meristem expression
AdMADS36	CGTCA-motif	CGTCA	1116	5	+		MeJA-responsiveness
AdMADS36	Box 4	ATTAAT	1064	6	-		light-responsiveness
AdMADS36	ACE	CTAACGTATT	1298	9	-		light-responsiveness
AdMADS37	TGA-element	AACGAC	1459	6	+		auxin-responsiveness
AdMADS37	Box 4	ATTAAT	386	6	+		light-responsiveness
AdMADS37	Box 4	ATTAAT	399	6	+		light-responsiveness
AdMADS37	Box 4	ATTAAT	984	6	-		light-responsiveness
AdMADS37	Box 4	ATTAAT	1036	6	-		light-responsiveness
AdMADS37	Box 4	ATTAAT	1043	6	-		light-responsiveness
AdMADS37	Box 4	ATTAAT	1095	6	-		light-responsiveness
AdMADS37	Box 4	ATTAAT	1099	6	-		light-responsiveness
AdMADS37	G-box	TAAACGTG	1061	8	+		light-responsiveness
AdMADS37	3-AF1 binding site	TAAGAGAGGAA	210	10	-		light-responsiveness
AdMADS37	ABRE	ACGTG	1064	5	+		ABA-responsiveness
AdMADS37	TCA-element	CCATCTTTTT	111	9	-		SA-responsiveness
AdMADS37	GCN4_motif	TGAGTCA	1452	7	+		endosperm expression
AdMADS37	circadian	CAAAGATATC	1396	9	-		circadian control
AdMADS37	G-Box	CACGTT	1063	6	-		light-responsiveness
AdMADS38	O2-site	GTTGACGTGA	1208	9	+		zein metabolism regulation
AdMADS38	TGACG-motif	TGACG	181	5	-		MeJA-responsiveness
AdMADS38	G-Box	CACGTT	57	6	+		light-responsiveness
AdMADS38	G-Box	CACGTT	196	6	-		light-responsiveness
AdMADS38	G-Box	CACGTT	220	6	+		light-responsiveness
AdMADS38	P-box	CCTTTTG	211	7	+		GA-responsiveness
AdMADS38	TGA-element	AACGAC	1056	6	-		auxin-responsiveness
AdMADS38	TCT-motif	TCTTAC	868	6	-		light-responsiveness
AdMADS38	ABRE	ACGTG	57	5	-		ABA-responsiveness
AdMADS38	ABRE	ACGTG	197	5	+		ABA-responsiveness
AdMADS38	ABRE	ACGTG	220	5	-		ABA-responsiveness
AdMADS38	ARE	AAACCA	802	6	-		anaerobic induction
AdMADS38	ARE	AAACCA	884	6	-		anaerobic induction
AdMADS38	CGTCA-motif	CGTCA	181	5	+		MeJA-responsiveness
AdMADS38	Box 4	ATTAAT	1038	6	-		light-responsiveness
AdMADS38	Box 4	ATTAAT	1124	6	-		light-responsiveness
AdMADS38	Box 4	ATTAAT	1446	6	-		light-responsiveness
AdMADS38	MRE	AACCTAA	752	7	-		light-responsiveness
AdMADS39	GARE-motif	TCTGTTG	81	7	-		GA-responsiveness
AdMADS39	GARE-motif	TCTGTTG	818	7	+		GA-responsiveness
AdMADS39	GARE-motif	TCTGTTG	1097	7	-		GA-responsiveness
AdMADS39	G-box	TAACACGTAG	179	9	+		light-responsiveness
AdMADS39	P-box	CCTTTTG	651	7	-		GA-responsiveness
AdMADS39	MRE	AACCTAA	804	7	-		light-responsiveness
AdMADS39	MRE	AACCTAA	936	7	-		light-responsiveness
AdMADS39	MRE	AACCTAA	1431	7	-		light-responsiveness
AdMADS39	Box 4	ATTAAT	87	6	+		light-responsiveness
AdMADS39	Box 4	ATTAAT	94	6	+		light-responsiveness
AdMADS39	ACE	CTAACGTATT	1419	9	+		light-responsiveness
AdMADS39	ARE	AAACCA	1408	6	-		anaerobic induction
AdMADS4	chs-CMA2a	TCACTTGA	429	8	+		light-responsiveness
AdMADS4	TGACG-motif	TGACG	772	5	-		MeJA-responsiveness
AdMADS4	GARE-motif	TCTGTTG	328	7	-		GA-responsiveness
AdMADS4	TCT-motif	TCTTAC	807	6	+		light-responsiveness
AdMADS4	TGA-element	AACGAC	402	6	-		auxin-responsiveness
AdMADS4	LTR	CCGAAA	663	6	-		low-temperature responsiveness
AdMADS4	ARE	AAACCA	542	6	-		anaerobic induction
AdMADS4	ARE	AAACCA	1322	6	+		anaerobic induction
AdMADS4	ARE	AAACCA	1328	6	+		anaerobic induction
AdMADS4	TC-rich repeats	GTTTTCTTAC	263	9	+		defense and stress responsiveness
AdMADS4	TCA-element	CCATCTTTTT	223	9	+		SA-responsiveness
AdMADS4	AuxRR-core	GGTCCAT	1287	7	+		auxin-responsiveness
AdMADS4	AT1-motif	AATTATTTTTTATT	1110	13	-		light-responsiveness
AdMADS4	Box 4	ATTAAT	876	6	-		light-responsiveness
AdMADS4	Box 4	ATTAAT	1424	6	-		light-responsiveness
AdMADS4	CGTCA-motif	CGTCA	772	5	+		MeJA-responsiveness
AdMADS40	GATA-motif	AAGGATAAGG	369	9	-		light-responsiveness
AdMADS40	GATA-motif	GATAGGG	1148	7	+		light-responsiveness
AdMADS40	ACE	CTAACGTATT	566	9	-		light-responsiveness
AdMADS40	Box 4	ATTAAT	22	6	+		light-responsiveness
AdMADS40	Box 4	ATTAAT	1006	6	-		light-responsiveness
AdMADS40	Box 4	ATTAAT	1345	6	-		light-responsiveness
AdMADS40	ARE	AAACCA	202	6	-		anaerobic induction
AdMADS40	ARE	AAACCA	1217	6	-		anaerobic induction
AdMADS40	ATCT-motif	AATCTAATCC	1186	9	+		light-responsiveness
AdMADS40	TCA-element	TCAGAAGAGG	60	9	-		SA-responsiveness
AdMADS40	GT1-motif	GGTTAA	113	6	+		light-responsiveness
AdMADS40	GARE-motif	TCTGTTG	136	7	-		GA-responsiveness
AdMADS40	TGA-element	AACGAC	556	6	+		auxin-responsiveness
AdMADS40	MBS	CAACTG	745	6	-		drought-inducibility
AdMADS40	P-box	CCTTTTG	798	7	-		GA-responsiveness
AdMADS40	I-box	gGATAAGGTG	367	9	-		light-responsiveness
AdMADS40	O2-site	GATGATGTGG	818	9	-		zein metabolism regulation
AdMADS41	ARE	AAACCA	495	6	+		anaerobic induction
AdMADS41	circadian	CAAAGATATC	521	9	+		circadian control
AdMADS41	AT1-motif	AATTATTTTTTATT	650	14	-		light-responsiveness
AdMADS41	ABRE	ACGTG	402	5	-		ABA-responsiveness
AdMADS41	MRE	AACCTAA	146	7	-		light-responsiveness
AdMADS41	3-AF1 binding site	TAAGAGAGGAA	1378	10	-		light-responsiveness
AdMADS41	Box 4	ATTAAT	590	6	+		light-responsiveness
AdMADS41	Box 4	ATTAAT	631	6	+		light-responsiveness
AdMADS41	Box 4	ATTAAT	647	6	+		light-responsiveness
AdMADS41	Box 4	ATTAAT	661	6	+		light-responsiveness
AdMADS41	Box 4	ATTAAT	707	6	+		light-responsiveness
AdMADS41	Box 4	ATTAAT	901	6	-		light-responsiveness
AdMADS41	Box 4	ATTAAT	948	6	-		light-responsiveness
AdMADS41	Box 4	ATTAAT	952	6	-		light-responsiveness
AdMADS41	Box 4	ATTAAT	1100	6	-		light-responsiveness
AdMADS41	Box 4	ATTAAT	1104	6	-		light-responsiveness
AdMADS41	Box 4	ATTAAT	1214	6	-		light-responsiveness
AdMADS41	Box 4	ATTAAT	1218	6	-		light-responsiveness
AdMADS41	Box 4	ATTAAT	1238	6	-		light-responsiveness
AdMADS41	CGTCA-motif	CGTCA	321	5	+		MeJA-responsiveness
AdMADS41	TGACG-motif	TGACG	321	5	-		MeJA-responsiveness
AdMADS41	G-box	TACGTG	402	6	-		light-responsiveness
AdMADS42	MRE	AACCTAA	701	7	+		light-responsiveness
AdMADS42	CGTCA-motif	CGTCA	766	5	+		MeJA-responsiveness
AdMADS42	CGTCA-motif	CGTCA	1352	5	+		MeJA-responsiveness
AdMADS42	Box 4	ATTAAT	550	6	+		light-responsiveness
AdMADS42	TCCC-motif	TCTCCCT	1015	7	+		light-responsiveness
AdMADS42	ARE	AAACCA	982	6	+		anaerobic induction
AdMADS42	ARE	AAACCA	1002	6	+		anaerobic induction
AdMADS42	AT1-motif	AATTATTTTTTATT	524	13	-		light-responsiveness
AdMADS42	ABRE	ACGTG	748	5	+		ABA-responsiveness
AdMADS42	GCN4_motif	TGAGTCA	1427	7	-		endosperm expression
AdMADS42	LAMP-element	CTTTATCA	85	8	-		light-responsiveness
AdMADS42	G-box	ACACGTG(G/t)CACC	746	10.5	+		light-responsiveness
AdMADS42	G-box	TACGTG	747	6	+		light-responsiveness
AdMADS42	TGACG-motif	TGACG	766	5	-		MeJA-responsiveness
AdMADS42	TGACG-motif	TGACG	1352	5	-		MeJA-responsiveness
AdMADS43	GT1-motif	GGTTAA	575	6	+		light-responsiveness
AdMADS43	GT1-motif	GGTTAAT	1338	7	+		light-responsiveness
AdMADS43	TCT-motif	TCTTAC	788	6	+		light-responsiveness
AdMADS43	Gap-box	CAAATGAA(A/G)A	1208	9.5	+		light-responsiveness
AdMADS43	MBS	CAACTG	1016	6	-		drought-inducibility
AdMADS43	TATC-box	TATCCCA	219	7	+		GA-responsiveness
AdMADS43	MRE	AACCTAA	722	7	+		light-responsiveness
AdMADS43	Box 4	ATTAAT	659	6	+		light-responsiveness
AdMADS43	3-AF1 binding site	TAAGAGAGGAA	517	10	+		light-responsiveness
AdMADS43	CAT-box	GCCACT	1390	6	+		meristem expression
AdMADS43	GA-motif	ATAGATAA	1067	8	+		light-responsiveness
AdMADS44	TCCC-motif	TCTCCCT	796	7	-		light-responsiveness
AdMADS44	LTR	CCGAAA	113	6	-		low-temperature responsiveness
AdMADS44	ARE	AAACCA	72	6	+		anaerobic induction
AdMADS44	Box II	TGGTAATAA	1194	9	-		light-responsiveness
AdMADS44	TCA-element	CCATCTTTTT	1473	9	+		SA-responsiveness
AdMADS44	ATCT-motif	AATCTAATCC	402	9	-		light-responsiveness
AdMADS44	GCN4_motif	TGAGTCA	1434	7	+		endosperm expression
AdMADS44	GATA-motif	AAGATAAGATT	540	10	-		light-responsiveness
AdMADS44	Box 4	ATTAAT	17	6	+		light-responsiveness
AdMADS44	Box 4	ATTAAT	384	6	+		light-responsiveness
AdMADS44	Box 4	ATTAAT	660	6	+		light-responsiveness
AdMADS44	Box 4	ATTAAT	782	6	-		light-responsiveness
AdMADS44	Box 4	ATTAAT	909	6	-		light-responsiveness
AdMADS44	Box 4	ATTAAT	1129	6	-		light-responsiveness
AdMADS44	Box 4	ATTAAT	1143	6	-		light-responsiveness
AdMADS44	Box 4	ATTAAT	1183	6	-		light-responsiveness
AdMADS44	CGTCA-motif	CGTCA	629	5	+		MeJA-responsiveness
AdMADS44	CGTCA-motif	CGTCA	939	5	-		MeJA-responsiveness
AdMADS44	ACE	CTAACGTATT	997	9	-		light-responsiveness
AdMADS44	TGACG-motif	TGACG	629	5	-		MeJA-responsiveness
AdMADS44	TGACG-motif	TGACG	939	5	+		MeJA-responsiveness
AdMADS44	TATC-box	TATCCCA	609	7	+		GA-responsiveness
AdMADS44	TATC-box	TATCCCA	945	7	-		GA-responsiveness
AdMADS44	TATC-box	TATCCCA	976	7	-		GA-responsiveness
AdMADS44	O2-site	GATGATGTGG	1488	9	-		zein metabolism regulation
AdMADS44	GT1-motif	GGTTAAT	536	7	+		light-responsiveness
AdMADS45	TCCC-motif	TCTCCCT	144	7	-		light-responsiveness
AdMADS45	TCCC-motif	TCTCCCT	286	7	-		light-responsiveness
AdMADS45	TCCC-motif	TCTCCCT	795	7	-		light-responsiveness
AdMADS45	GCN4_motif	TGAGTCA	1431	7	+		endosperm expression
AdMADS45	circadian	CAAAGATATC	382	9	-		circadian control
AdMADS45	GATA-motif	GATAGGA	940	7	+		light-responsiveness
AdMADS45	CAT-box	GCCACT	87	6	-		meristem expression
AdMADS45	Box 4	ATTAAT	659	6	+		light-responsiveness
AdMADS45	Box 4	ATTAAT	781	6	-		light-responsiveness
AdMADS45	Box 4	ATTAAT	1126	6	-		light-responsiveness
AdMADS45	Box 4	ATTAAT	1140	6	-		light-responsiveness
AdMADS45	CGTCA-motif	CGTCA	953	5	-		MeJA-responsiveness
AdMADS45	CGTCA-motif	CGTCA	956	5	+		MeJA-responsiveness
AdMADS45	MBS	CAACTG	106	6	+		drought-inducibility
AdMADS45	TGACG-motif	TGACG	953	5	+		MeJA-responsiveness
AdMADS45	TGACG-motif	TGACG	956	5	-		MeJA-responsiveness
AdMADS45	TATC-box	TATCCCA	611	7	+		GA-responsiveness
AdMADS45	O2-site	GATGATGTGG	1488	9	-		zein metabolism regulation
AdMADS45	AACA_motif	TAACAAACTCCA	319	11	+		endosperm expression
AdMADS45	TGA-element	AACGAC	10	6	+		auxin-responsiveness
AdMADS5	MRE	AACCTAA	854	7	-		light-responsiveness
AdMADS5	Box 4	ATTAAT	151	6	+		light-responsiveness
AdMADS5	Box 4	ATTAAT	1338	6	-		light-responsiveness
AdMADS5	ARE	AAACCA	358	6	-		anaerobic induction
AdMADS5	ARE	AAACCA	1381	6	+		anaerobic induction
AdMADS5	TCCC-motif	TCTCCCT	498	7	+		light-responsiveness
AdMADS5	TCA-element	CCATCTTTTT	377	9	-		SA-responsiveness
AdMADS5	TCA-element	CCATCTTTTT	1174	9	-		SA-responsiveness
AdMADS5	TCT-motif	TCTTAC	836	6	-		light-responsiveness
AdMADS5	GARE-motif	TCTGTTG	1255	7	-		GA-responsiveness
AdMADS5	AE-box	AGAAACAA	423	8	-		light-responsiveness
AdMADS5	MBS	CAACTG	466	6	-		drought-inducibility
AdMADS5	P-box	CCTTTTG	656	7	-		GA-responsiveness
AdMADS5	TATC-box	TATCCCA	404	7	+		GA-responsiveness
AdMADS6	P-box	CCTTTTG	896	7	+		GA-responsiveness
AdMADS6	Box 4	ATTAAT	54	6	+		light-responsiveness
AdMADS6	Box 4	ATTAAT	85	6	+		light-responsiveness
AdMADS6	Box 4	ATTAAT	116	6	+		light-responsiveness
AdMADS6	Box 4	ATTAAT	1216	6	-		light-responsiveness
AdMADS7	GT1-motif	GGTTAAT	769	7	+		light-responsiveness
AdMADS7	GT1-motif	GGTTAAT	837	7	-		light-responsiveness
AdMADS7	GT1-motif	GGTTAA	838	6	-		light-responsiveness
AdMADS7	TCT-motif	TCTTAC	130	6	+		light-responsiveness
AdMADS7	TCT-motif	TCTTAC	801	6	-		light-responsiveness
AdMADS7	TCT-motif	TCTTAC	872	6	-		light-responsiveness
AdMADS7	MBS	CAACTG	1003	6	-		drought-inducibility
AdMADS7	O2-site	GATGA(C/T)(A/G)TG(A/G)	197	8	-		zein metabolism regulation
AdMADS7	O2-site	GATGA(C/T)(A/G)TG(A/G)	314	8	+		zein metabolism regulation
AdMADS7	MRE	AACCTAA	1067	7	+		light-responsiveness
AdMADS7	GATA-motif	AAGATAAGATT	1116	10	-		light-responsiveness
AdMADS7	GATA-motif	AAGATAAGATT	1221	10	+		light-responsiveness
AdMADS7	Box 4	ATTAAT	486	6	+		light-responsiveness
AdMADS7	Box 4	ATTAAT	824	6	-		light-responsiveness
AdMADS7	Box 4	ATTAAT	828	6	-		light-responsiveness
AdMADS7	Box 4	ATTAAT	1105	6	-		light-responsiveness
AdMADS7	Box 4	ATTAAT	1109	6	-		light-responsiveness
AdMADS7	Box 4	ATTAAT	1305	6	-		light-responsiveness
AdMADS7	Box 4	ATTAAT	1426	6	-		light-responsiveness
AdMADS7	Box 4	ATTAAT	1430	6	-		light-responsiveness
AdMADS7	ARE	AAACCA	157	6	-		anaerobic induction
AdMADS7	ARE	AAACCA	1312	6	-		anaerobic induction
AdMADS7	TC-rich repeats	GTTTTCTTAC	872	9	-		defense and stress responsiveness
AdMADS7	RY-element	CATGCATG	42	8	+		seed-specific regulation
AdMADS7	RY-element	CATGCATG	46	8	+		seed-specific regulation
AdMADS7	AT1-motif	AATTATTTTTTATT	1240	13	-		light-responsiveness
AdMADS8	AT1-motif	AATTATTTTTTATT	1153	13	+		light-responsiveness
AdMADS8	TC-rich repeats	ATTCTCTAAC	231	9	+		defense and stress responsiveness
AdMADS8	Box 4	ATTAAT	96	6	+		light-responsiveness
AdMADS8	Box 4	ATTAAT	100	6	+		light-responsiveness
AdMADS8	Box 4	ATTAAT	474	6	+		light-responsiveness
AdMADS8	Box 4	ATTAAT	950	6	-		light-responsiveness
AdMADS8	Box 4	ATTAAT	968	6	-		light-responsiveness
AdMADS8	Box 4	ATTAAT	1036	6	-		light-responsiveness
AdMADS8	GATA-motif	AAGATAAGATT	632	10	+		light-responsiveness
AdMADS8	O2-site	GATGATGTGG	558	9	+		zein metabolism regulation
AdMADS8	I-box	gGATAAGGTG	557	9	+		light-responsiveness
AdMADS8	MBS	CAACTG	18	6	+		drought-inducibility
AdMADS8	MBS	CAACTG	607	6	+		drought-inducibility
AdMADS8	AE-box	AGAAACTT	1267	8	-		light-responsiveness
AdMADS8	GT1-motif	GGTTAAT	1381	7	+		light-responsiveness
AdMADS9	ABRE	CACGTG	640	6	+		ABA-responsiveness
AdMADS9	ABRE	ACGTG	641	5	+		ABA-responsiveness
AdMADS9	GCN4_motif	TGAGTCA	467	7	+		endosperm expression
AdMADS9	P-box	CCTTTTG	1418	7	+		GA-responsiveness
AdMADS9	ARE	AAACCA	1146	6	+		anaerobic induction
AdMADS9	G-Box	CACGTG	640	6	+		light-responsiveness
AdMADS9	Box 4	ATTAAT	432	6	+		light-responsiveness
AdMADS9	Box 4	ATTAAT	553	6	+		light-responsiveness
AdMADS9	Box 4	ATTAAT	570	6	+		light-responsiveness
AdMADS9	G-box	CACGTG	640	6	+		light-responsiveness
AdMADS9	G-box	CACGAC	848	6	+		light-responsiveness
AdMADS9	MRE	AACCTAA	992	7	+		light-responsiveness
AdMADS9	GT1-motif	GGTTAAT	820	7	+		light-responsiveness
AdMADS9	GT1-motif	GGTTAA	1204	6	+		light-responsiveness
AdMADS9	GT1-motif	GGTTAA	1468	6	-		light-responsiveness
AiMADS1	LTR	CCGAAA	1232	6	-		low-temperature responsiveness
AiMADS1	CGTCA-motif	CGTCA	1269	5	+		MeJA-responsiveness
AiMADS1	I-box	AGATAAGG	251	8	-		light-responsiveness
AiMADS1	I-box	AGATAAGG	428	8	-		light-responsiveness
AiMADS1	I-box	GTATAAGGCC	1026	9	-		light-responsiveness
AiMADS1	I-box	GTATAAGGCC	1094	9	-		light-responsiveness
AiMADS1	I-box	AAGATAAGGCT	1199	10	-		light-responsiveness
AiMADS1	I-box	AGATAAGG	1201	8	-		light-responsiveness
AiMADS1	AE-box	AGAAACTT	284	8	-		light-responsiveness
AiMADS1	AE-box	AGAAACTT	484	8	-		light-responsiveness
AiMADS1	AE-box	AGAAACTT	1053	8	-		light-responsiveness
AiMADS1	AE-box	AGAAACTT	1140	8	-		light-responsiveness
AiMADS1	LAMP-element	CTTTATCA	1333	8	-		light-responsiveness
AiMADS1	GATA-motif	GATAGGA	1474	7	+		light-responsiveness
AiMADS1	GC-motif	CCCCCG	1235	6	-		anaerobic induction
AiMADS1	ACE	CTAACGTATT	1077	9	-		light-responsiveness
AiMADS1	Box 4	ATTAAT	175	6	+		light-responsiveness
AiMADS1	Box 4	ATTAAT	376	6	+		light-responsiveness
AiMADS1	Box 4	ATTAAT	937	6	-		light-responsiveness
AiMADS1	Box 4	ATTAAT	978	6	-		light-responsiveness
AiMADS1	Box 4	ATTAAT	1247	6	-		light-responsiveness
AiMADS1	Box 4	ATTAAT	1322	6	-		light-responsiveness
AiMADS1	TGACG-motif	TGACG	1269	5	-		MeJA-responsiveness
AiMADS1	TGA-element	AACGAC	244	6	-		auxin-responsiveness
AiMADS10	GT1-motif	GGTTAAT	59	7	-		light-responsiveness
AiMADS10	GT1-motif	GGTTAA	60	6	-		light-responsiveness
AiMADS10	GT1-motif	GGTTAA	266	6	+		light-responsiveness
AiMADS10	GT1-motif	GGTTAA	1194	6	+		light-responsiveness
AiMADS10	GT1-motif	GGTTAA	1468	6	-		light-responsiveness
AiMADS10	Box 4	ATTAAT	779	6	-		light-responsiveness
AiMADS10	Box 4	ATTAAT	797	6	-		light-responsiveness
AiMADS10	O2-site	GATGACATGG	563	9	-		zein metabolism regulation
AiMADS10	O2-site	GATGATGTGG	879	9	+		zein metabolism regulation
AiMADS10	P-box	CCTTTTG	1418	7	+		GA-responsiveness
AiMADS10	ACE	CTAACGTATT	39	9	+		light-responsiveness
AiMADS10	GATA-motif	AAGATAAGATT	246	11	-		light-responsiveness
AiMADS10	MRE	AACCTAA	980	7	+		light-responsiveness
AiMADS10	AT1-motif	AATTATTTTTTATT	320	13	-		light-responsiveness
AiMADS10	ARE	AAACCA	49	6	+		anaerobic induction
AiMADS10	ARE	AAACCA	1135	6	+		anaerobic induction
AiMADS10	ATC-motif	AGTAATCT	435	8	-		light-responsiveness
AiMADS10	GCN4_motif	TGAGTCA	506	7	-		endosperm expression
AiMADS11	G-Box	CACGTG	184	6	+		light-responsiveness
AiMADS11	MRE	AACCTAA	681	7	+		light-responsiveness
AiMADS11	AE-box	AGAAACAA	1426	8	+		light-responsiveness
AiMADS11	ARE	AAACCA	856	6	+		anaerobic induction
AiMADS11	CGTCA-motif	CGTCA	212	5	-		MeJA-responsiveness
AiMADS11	AuxRR-core	GGTCCAT	774	7	+		auxin-responsiveness
AiMADS11	AuxRR-core	GGTCCAT	1221	7	+		auxin-responsiveness
AiMADS11	ABRE	CGCACGTGTC	182	9	-		ABA-responsiveness
AiMADS11	ABRE	CACGTG	184	6	+		ABA-responsiveness
AiMADS11	ABRE	ACGTG	185	5	+		ABA-responsiveness
AiMADS11	ABRE	ACGTG	304	5	-		ABA-responsiveness
AiMADS11	G-box	ACACGTG(G/t)CACC	179	10.5	-		light-responsiveness
AiMADS11	G-box	ACACGTGT	183	8	+		light-responsiveness
AiMADS11	G-box	CACGTG	184	6	+		light-responsiveness
AiMADS11	G-box	TAACACGTAG	301	9	+		light-responsiveness
AiMADS11	G-box	TACGTG	304	6	-		light-responsiveness
AiMADS11	TC-rich repeats	ATTCTCTAAC	1244	9	+		defense and stress responsiveness
AiMADS11	TGACG-motif	TGACG	212	5	+		MeJA-responsiveness
AiMADS11	ATCT-motif	AATCTAATCC	1202	9	-		light-responsiveness
AiMADS11	Box 4	ATTAAT	171	6	+		light-responsiveness
AiMADS11	Box 4	ATTAAT	632	6	+		light-responsiveness
AiMADS11	GATA-motif	GATAGGA	960	7	+		light-responsiveness
AiMADS11	ACE	GACACGTATG	182	9	+		light-responsiveness
AiMADS12	TGACG-motif	TGACG	690	5	-		MeJA-responsiveness
AiMADS12	G-box	tgACACGTGGCA	56	12	+		light-responsiveness
AiMADS12	G-box	ACACGTGGC	58	9	+		light-responsiveness
AiMADS12	G-box	CACGTG	59	6	+		light-responsiveness
AiMADS12	G-box	CACGAC	596	6	-		light-responsiveness
AiMADS12	G-box	CACGTC	678	6	-		light-responsiveness
AiMADS12	G-box	CACGTC	723	6	-		light-responsiveness
AiMADS12	G-box	TACGTG	1120	6	+		light-responsiveness
AiMADS12	G-box	tcCACGTGTCACT	1257	12	-		light-responsiveness
AiMADS12	GARE-motif	TCTGTTG	341	7	-		GA-responsiveness
AiMADS12	ABRE	GCAACGTGTC	57	9	-		ABA-responsiveness
AiMADS12	ABRE	CACGTG	59	6	+		ABA-responsiveness
AiMADS12	ABRE	ACGTG	60	5	+		ABA-responsiveness
AiMADS12	ABRE	ACGTG	679	5	+		ABA-responsiveness
AiMADS12	ABRE	ACGTG	724	5	+		ABA-responsiveness
AiMADS12	ABRE	ACGTG	1121	5	+		ABA-responsiveness
AiMADS12	GA-motif	ATAGATAA	861	8	+		light-responsiveness
AiMADS12	GA-motif	ATAGATAA	1382	8	+		light-responsiveness
AiMADS12	MBS	CAACTG	937	6	+		drought-inducibility
AiMADS12	Box 4	ATTAAT	462	6	+		light-responsiveness
AiMADS12	Box 4	ATTAAT	1017	6	-		light-responsiveness
AiMADS12	Box 4	ATTAAT	1026	6	-		light-responsiveness
AiMADS12	Box 4	ATTAAT	1169	6	-		light-responsiveness
AiMADS12	Box 4	ATTAAT	1334	6	-		light-responsiveness
AiMADS12	GT1-motif	GGTTAA	272	6	+		light-responsiveness
AiMADS12	GT1-motif	GGTTAA	274	6	-		light-responsiveness
AiMADS12	GT1-motif	GGTTAA	580	6	+		light-responsiveness
AiMADS12	ARE	AAACCA	823	6	+		anaerobic induction
AiMADS12	G-Box	CACGTG	59	6	+		light-responsiveness
AiMADS12	CGTCA-motif	CGTCA	690	5	+		MeJA-responsiveness
AiMADS12	O2-site	GATGA(C/T)(A/G)TG(A/G)	224	8	-		zein metabolism regulation
AiMADS12	O2-site	GATGACATGG	335	9	-		zein metabolism regulation
AiMADS13	Box 4	ATTAAT	222	6	+		light-responsiveness
AiMADS13	Box 4	ATTAAT	1311	6	-		light-responsiveness
AiMADS13	GT1-motif	GGTTAA	675	6	-		light-responsiveness
AiMADS13	Box II	TGGTAATAA	1349	9	-		light-responsiveness
AiMADS13	ACE	GACACGTATG	1199	9	-		light-responsiveness
AiMADS13	MBS	CAACTG	793	6	-		drought-inducibility
AiMADS13	ABRE	GACACGTGGC	746	9	+		ABA-responsiveness
AiMADS13	ABRE	CACGTG	748	6	+		ABA-responsiveness
AiMADS13	ABRE	ACGTG	749	5	+		ABA-responsiveness
AiMADS13	ABRE	TACGTGTC	1201	8	+		ABA-responsiveness
AiMADS13	ABRE	ACGTG	1202	5	+		ABA-responsiveness
AiMADS13	ABRE	CACGTG	1400	6	-		ABA-responsiveness
AiMADS13	ABRE	ACGTG	1401	5	+		ABA-responsiveness
AiMADS13	GARE-motif	TCTGTTG	785	7	+		GA-responsiveness
AiMADS13	AuxRR-core	GGTCCAT	706	7	-		auxin-responsiveness
AiMADS13	G-box	tgACACGTGGCA	745	11	+		light-responsiveness
AiMADS13	G-box	CACGTG	748	6	+		light-responsiveness
AiMADS13	G-box	TACGTG	1201	6	+		light-responsiveness
AiMADS13	G-box	CACGTG	1400	6	-		light-responsiveness
AiMADS13	TGACG-motif	TGACG	1365	5	-		MeJA-responsiveness
AiMADS13	ATCT-motif	AATCTAATCC	1240	9	-		light-responsiveness
AiMADS13	P-box	CCTTTTG	1265	7	-		GA-responsiveness
AiMADS13	LTR	CCGAAA	1185	6	-		low-temperature responsiveness
AiMADS13	CGTCA-motif	CGTCA	1365	5	+		MeJA-responsiveness
AiMADS13	TCCC-motif	TCTCCCT	1408	7	-		light-responsiveness
AiMADS13	G-Box	CACGTG	748	6	+		light-responsiveness
AiMADS13	G-Box	CACGTG	1400	6	-		light-responsiveness
AiMADS13	I-box	gGATAAGGTG	618	9	+		light-responsiveness
AiMADS14	AE-box	AGAAACTT	1331	8	+		light-responsiveness
AiMADS14	AAAC-motif	CAATCAAAACCT	1295	11	+		light-responsiveness
AiMADS14	G-Box	CACGTG	888	6	-		light-responsiveness
AiMADS14	I-box	atGATAAGGTC	328	10	+		light-responsiveness
AiMADS14	ARE	AAACCA	390	6	+		anaerobic induction
AiMADS14	ARE	AAACCA	409	6	+		anaerobic induction
AiMADS14	ARE	AAACCA	419	6	-		anaerobic induction
AiMADS14	ARE	AAACCA	1267	6	+		anaerobic induction
AiMADS14	G-box	TACGTG	862	6	+		light-responsiveness
AiMADS14	G-box	CACGTG	888	6	-		light-responsiveness
AiMADS14	AuxRR-core	GGTCCAT	280	7	-		auxin-responsiveness
AiMADS14	ABRE	ACGTG	863	5	+		ABA-responsiveness
AiMADS14	ABRE	CACGTG	888	6	-		ABA-responsiveness
AiMADS14	ABRE	ACGTG	889	5	+		ABA-responsiveness
AiMADS14	ABRE	TACGGTC	1396	7	+		ABA-responsiveness
AiMADS14	GA-motif	ATAGATAA	644	8	-		light-responsiveness
AiMADS14	Box 4	ATTAAT	230	6	+		light-responsiveness
AiMADS14	Box 4	ATTAAT	748	6	+		light-responsiveness
AiMADS14	Box 4	ATTAAT	872	6	-		light-responsiveness
AiMADS14	Box 4	ATTAAT	924	6	-		light-responsiveness
AiMADS14	circadian	CAAAGATATC	879	9	+		circadian control
AiMADS14	GT1-motif	GTGTGTGAA	1444	9	-		light-responsiveness
AiMADS14	ACE	GACACGTATG	582	9	+		light-responsiveness
AiMADS15	MRE	AACCTAA	720	7	-		light-responsiveness
AiMADS15	ARE	AAACCA	815	6	+		anaerobic induction
AiMADS15	chs-CMA1a	TTACTTAA	835	8	+		light-responsiveness
AiMADS15	TCT-motif	TCTTAC	1139	6	+		light-responsiveness
AiMADS15	CGTCA-motif	CGTCA	552	5	+		MeJA-responsiveness
AiMADS15	CGTCA-motif	CGTCA	561	5	+		MeJA-responsiveness
AiMADS15	GA-motif	ATAGATAA	1484	8	+		light-responsiveness
AiMADS15	TGACG-motif	TGACG	552	5	-		MeJA-responsiveness
AiMADS15	TGACG-motif	TGACG	561	5	-		MeJA-responsiveness
AiMADS15	GT1-motif	GGTTAAT	1055	7	+		light-responsiveness
AiMADS15	Box 4	ATTAAT	217	6	+		light-responsiveness
AiMADS15	Box 4	ATTAAT	889	6	-		light-responsiveness
AiMADS15	Box 4	ATTAAT	1074	6	-		light-responsiveness
AiMADS15	Box 4	ATTAAT	1122	6	-		light-responsiveness
AiMADS15	GATA-motif	GATAGGG	995	7	+		light-responsiveness
AiMADS16	AE-box	AGAAACAA	1216	8	+		light-responsiveness
AiMADS16	AE-box	AGAAACAA	1366	8	+		light-responsiveness
AiMADS16	TCCC-motif	TCTCCCT	1199	7	+		light-responsiveness
AiMADS16	ARE	AAACCA	485	6	-		anaerobic induction
AiMADS16	ARE	AAACCA	581	6	-		anaerobic induction
AiMADS16	ARE	AAACCA	1274	6	+		anaerobic induction
AiMADS16	Box 4	ATTAAT	445	6	+		light-responsiveness
AiMADS16	Box 4	ATTAAT	564	6	+		light-responsiveness
AiMADS16	Box 4	ATTAAT	683	6	+		light-responsiveness
AiMADS16	MBS	CAACTG	1394	6	+		drought-inducibility
AiMADS16	TCT-motif	TCTTAC	86	6	+		light-responsiveness
AiMADS16	TCA-element	CCATCTTTTT	734	9	-		SA-responsiveness
AiMADS16	TCA-element	CCATCTTTTT	1006	9	-		SA-responsiveness
AiMADS16	TCA-element	CCATCTTTTT	1423	9	+		SA-responsiveness
AiMADS17	GA-motif	ATAGATAA	1340	8	+		light-responsiveness
AiMADS17	ABRE	ACGTG	313	5	-		ABA-responsiveness
AiMADS17	TC-rich repeats	GTTTTCTTAC	1252	9	-		defense and stress responsiveness
AiMADS17	G-box	CACGTC	313	6	+		light-responsiveness
AiMADS17	ACA-motif	AATTACAGCCATT	231	12	+		light-responsiveness
AiMADS17	ACE	CTAACGTATT	632	9	-		light-responsiveness
AiMADS17	circadian	CAAAGATATC	101	9	+		circadian control
AiMADS17	Box 4	ATTAAT	224	6	+		light-responsiveness
AiMADS17	Box 4	ATTAAT	228	6	+		light-responsiveness
AiMADS17	Box 4	ATTAAT	504	6	+		light-responsiveness
AiMADS17	Box 4	ATTAAT	560	6	+		light-responsiveness
AiMADS17	Box 4	ATTAAT	596	6	+		light-responsiveness
AiMADS17	Box 4	ATTAAT	942	6	-		light-responsiveness
AiMADS17	Box 4	ATTAAT	1069	6	-		light-responsiveness
AiMADS17	ARE	AAACCA	898	6	-		anaerobic induction
AiMADS17	ARE	AAACCA	1401	6	-		anaerobic induction
AiMADS17	I-box	AGATAAGG	1342	8	+		light-responsiveness
AiMADS17	RY-element	CATGCATG	1393	8	-		seed-specific regulation
AiMADS17	MRE	AACCTAA	985	7	+		light-responsiveness
AiMADS17	AE-box	AGAAACAA	1280	8	+		light-responsiveness
AiMADS18	ARE	AAACCA	1275	6	+		anaerobic induction
AiMADS18	TCCC-motif	TCTCCCT	107	7	+		light-responsiveness
AiMADS18	TCCC-motif	TCTCCCT	1428	7	+		light-responsiveness
AiMADS18	CGTCA-motif	CGTCA	1205	5	-		MeJA-responsiveness
AiMADS18	CGTCA-motif	CGTCA	1267	5	-		MeJA-responsiveness
AiMADS18	CGTCA-motif	CGTCA	1324	5	+		MeJA-responsiveness
AiMADS18	TATC-box	TATCCCA	11	7	-		GA-responsiveness
AiMADS18	TCT-motif	TCTTAC	153	6	+		light-responsiveness
AiMADS18	O2-site	GATGATGTGG	1387	9	-		zein metabolism regulation
AiMADS18	TGACG-motif	TGACG	1205	5	+		MeJA-responsiveness
AiMADS18	TGACG-motif	TGACG	1267	5	+		MeJA-responsiveness
AiMADS18	TGACG-motif	TGACG	1324	5	-		MeJA-responsiveness
AiMADS18	CAT-box	GCCACT	1245	6	-		meristem expression
AiMADS18	GA-motif	ATAGATAA	1020	8	+		light-responsiveness
AiMADS18	ABRE	CGCACGTGTC	350	9	+		ABA-responsiveness
[truncated: 669 more rows]

## Sheet: Table S7
	1,Seedling_Leaves	2,MainStem_Leaves	3,LateralStem_Leaves	4,VegetativeShootTip	5,ReproductiveShootTip	6,Roots	7,NoduleRoots	8,Flowers	9,Pistils	10,Stamens	11,AerialGynTip	12,SubGynTip	13,PodPt1	14,StalkPt1	15,PodPt3	16,PericarpPt5	17,SeedPt5	18,Pericarp_Pattee6	19,Seed_Pattee6	20,Seed_Pattee7	21,Seed_Pattee8	22,Seed_Pattee10
AhMADS001	2.67	6.44	5.81	5.95	2.46	0.86	0.37	4.67	1.88	0.27	2.08	0.01	0.11	1.02	0.05	0.13	0	0.11	0	0	0.01	0.02
AhMADS002	5.53	8.24	6.99	9.71	10.48	6.58	8.12	3.08	2.79	2.71	2.87	2.7	6.45	4.35	7.15	5.91	8.1	4.35	7.12	5.33	8.34	9.2
AhMADS003	0.03	0.03	0.04	0.18	4.03	0.69	2.25	35.5	7.69	5.18	1.27	1.53	1.38	7.93	2.81	6.47	0.61	11.28	0.68	1.22	1.51	0.92
AhMADS004	0.14	0.11	0.27	0.13	3.33	1.33	4.52	40.11	10.11	5.12	0.47	1.01	1.07	11.37	1.07	3.16	0.77	4.78	0.5	0.73	0.8	0.77
AhMADS005	0.55	1.29	7.16	2.69	28.12	4.18	12.82	58.93	9.28	22.5	30.49	31.41	41.65	31.88	55.47	58.86	1.9	48.57	2.06	1.59	3.43	6.21
AhMADS006	2.67	6.44	5.81	5.95	2.46	0.86	0.37	4.67	1.88	0.27	2.08	0.01	0.11	1.02	0.05	0.13	0	0.11	0	0	0.01	0.02
AhMADS007	0.26	0.47	0.54	0.34	5.33	0.02	0	0.36	0.02	0.04	0.3	0.19	0.04	0.39	0.02	0.07	0	0.59	0	0	0	0
AhMADS008	2.67	6.44	5.81	5.95	2.46	0.86	0.37	4.67	1.88	0.27	2.08	0.01	0.11	1.02	0.05	0.13	0	0.11	0	0	0.01	0.02
AhMADS009	0.14	0.11	0.27	0.13	3.33	1.33	4.52	40.11	10.11	5.12	0.47	1.01	1.07	11.37	1.07	3.16	0.77	4.78	0.5	0.73	0.8	0.77
AhMADS010	0.14	0.11	0.27	0.13	3.33	1.33	4.52	40.11	10.11	5.12	0.47	1.01	1.07	11.37	1.07	3.16	0.77	4.78	0.5	0.73	0.8	0.77
AhMADS011	0.2	0.23	0.25	0.49	31.78	0.68	0.98	106.51	45.63	90.26	36.6	63.2	92.79	65.64	100.09	94.14	67.28	93.02	52.4	30.94	25	16.46
AhMADS012	0.2	0.23	0.25	0.49	31.78	0.68	0.98	106.51	45.63	90.26	36.6	63.2	92.79	65.64	100.09	94.14	67.28	93.02	52.4	30.94	25	16.46
AhMADS013	0.12	0.17	0.14	0.39	27.52	0.05	0.07	7.59	61.64	32.72	8.22	13.15	12.89	7.5	16.64	12.81	68.44	12.31	54	24.2	21.18	8.44
AhMADS014	0.03	0.01	0	0.2	27.33	0.02	0.04	69.52	18.08	27.7	24.03	34.56	36.48	21.89	31.77	32.19	46.48	27.52	30.28	13.87	11.56	6.19
AhMADS015	0.03	0.01	0	0.2	27.33	0.02	0.04	69.52	18.08	27.7	24.03	34.56	36.48	21.89	31.77	32.19	46.48	27.52	30.28	13.87	11.56	6.19
AhMADS016	3.3	8.64	7.77	14.88	16.24	8.1	20.12	2.34	7.62	7.03	3.75	7.46	7.55	10.96	8.75	6.93	5.97	4.1	5.33	2.98	3.42	3.92
AhMADS017	0.12	0.17	0.14	0.39	27.52	0.05	0.07	7.59	61.64	32.72	8.22	13.15	12.89	7.5	16.64	12.81	68.44	12.31	54	24.2	21.18	8.44
AhMADS018	0.18	0.4	0.18	0.41	6.03	23.06	53.31	0.3	0.25	0	0.21	0.16	0.08	0.76	0.65	2.29	5	3.58	4.21	3.54	3.94	4.94
AhMADS019	0.18	0.4	0.18	0.41	6.03	23.06	53.31	0.3	0.25	0	0.21	0.16	0.08	0.76	0.65	2.29	5	3.58	4.21	3.54	3.94	4.94
AhMADS020	3.09	10.33	11.24	16.34	2.9	0.53	0.38	0.34	3.08	0	3.37	0	0.01	0	0.04	0.05	0	0.03	0.01	0	0	0
AhMADS021	9.92	10.09	11.83	16.04	24.97	22.35	48.45	9.96	12.54	8.34	8.35	6.93	16.21	22.04	16.12	14.51	8.5	13.71	13.57	6.6	9.51	11.13
AhMADS022	0	0.01	0.08	0.05	5.43	0.09	0.09	2.34	0.89	2.93	2.22	5.69	8.31	3.07	10.67	11.42	0.43	12.25	0.12	0.12	0	0.03
AhMADS023	0	0.09	0.1	0.14	8.55	0.08	0.05	2.62	1.22	3.58	2.02	6.9	8.33	3.06	9.59	10.17	1.31	11.22	0.79	0.29	0.23	0.23
AhMADS024	0	0	0	0.04	11.75	0	0	11.95	0.29	0.4	0	0	0	0	0	0	0	0.01	0	0	0	0
AhMADS025	0	0	0	0.04	11.75	0	0	11.95	0.29	0.4	0	0	0	0	0	0	0	0.01	0	0	0	0
AhMADS026	9.92	10.09	11.83	16.04	24.97	22.35	48.45	9.96	12.54	8.34	8.35	6.93	16.21	22.04	16.12	14.51	8.5	13.71	13.57	6.6	9.51	11.13
AhMADS027	0.05	0.03	0.01	0.02	29.88	0.07	0.03	31.4	23.1	22.42	0.74	0.89	8.77	0.02	20.18	2.6	182.44	0.36	100.66	30	13.46	8.9
AhMADS028	0.05	0.03	0.01	0.02	29.88	0.07	0.03	31.4	23.1	22.42	0.74	0.89	8.77	0.02	20.18	2.6	182.44	0.36	100.66	30	13.46	8.9
AhMADS029	3.61	8.7	11.12	15.08	4.38	1.34	2.19	0.31	2.48	0	3.46	0	0	0.05	0.03	0.03	0	0.01	0	0	0	0
AhMADS030	0	0	0	0.04	9.51	0	0	11.56	0.23	0	0.01	0	0	0	0	0	0	0	0	0	0	0
AhMADS031	0.29	0.23	0.22	0.26	1.63	0.41	3.68	4.05	1.03	58.78	2.22	2.88	58.98	0.48	106.64	94.39	233.09	84.1	164.18	87.88	65.36	43.52
AhMADS032	0.29	0.23	0.22	0.26	1.63	0.41	3.68	4.05	1.03	58.78	2.22	2.88	58.98	0.48	106.64	94.39	233.09	84.1	164.18	87.88	65.36	43.52
AhMADS033	0.29	0.23	0.22	0.26	1.63	0.41	3.68	4.05	1.03	58.78	2.22	2.88	58.98	0.48	106.64	94.39	233.09	84.1	164.18	87.88	65.36	43.52
AhMADS034	0.29	0.23	0.22	0.26	1.63	0.41	3.68	4.05	1.03	58.78	2.22	2.88	58.98	0.48	106.64	94.39	233.09	84.1	164.18	87.88	65.36	43.52
AhMADS035	0	0	0.01	0.05	0.09	5.13	7.04	0.07	0.04	0	0	0	0.04	0	0	0	0	0.04	0.12	0.12	0.08	0.03
AhMADS036	0	0	0.01	0.05	0.09	5.13	7.04	0.07	0.04	0	0	0	0.04	0	0	0	0	0.04	0.12	0.12	0.08	0.03
AhMADS037	0.06	0.1	0.13	0	0.12	0.01	0.03	0	0.04	0	0.06	0	0.1	0.04	0.06	0	0.03	0	0.03	0.03	0	0.04
AhMADS038	8.18	6.96	6.94	4.88	2.46	4.88	8.38	1.54	4.48	0.23	1.96	0.17	1.05	0.17	0.53	2.28	3.42	1.32	1.71	0.42	0.16	0.13
AhMADS039	0	0	0	0	0	0	0	0	0	0	0	0	0	0	0	0.05	0	0	0	0	0	0
AhMADS040	0	0	0	0	0	0	0	0	0	0	0	0	0	0	0	0.05	0	0	0	0	0	0
AhMADS041	0.13	0.06	0.15	0.05	0.61	5.77	0.63	0.42	0.05	0.05	0.65	0.69	0.57	4.33	0.38	0.75	0.15	0.77	0.14	0.05	0.12	0
AhMADS042	0	0	0	0	0	0	0	0	0	0	0	0	0	0	0	0.05	0	0	0	0	0	0
AhMADS043	0.26	0.47	0.54	0.34	5.33	0.02	0	0.36	0.02	0.04	0.3	0.19	0.04	0.39	0.02	0.07	0	0.59	0	0	0	0
AhMADS044	3.3	8.64	7.77	14.88	16.24	8.1	20.12	2.34	7.62	7.03	3.75	7.46	7.55	10.96	8.75	6.93	5.97	4.1	5.33	2.98	3.42	3.92
AhMADS045	1.44	0	3.26	2.52	0.59	0.3	0.13	0	0	0	0.51	0	0	0	0	0	0	0	0.04	0	0	0
AhMADS046	0	0	0	0	0	0	0	0	0	0	0	0	0.03	0	0.09	0.04	1.37	0	0.81	0.88	0.26	0.23
AhMADS047	0.05	0.04	0.07	0.04	17.85	0.08	0.04	30.45	21.04	0.26	0	0	0	0.04	0.03	0.05	0	0.07	0	0.03	0	0
AhMADS048	0.29	0.23	0.22	0.26	1.63	0.41	3.68	4.05	1.03	58.78	2.22	2.88	58.98	0.48	106.64	94.39	233.09	84.1	164.18	87.88	65.36	43.52
AhMADS049	0.03	0.12	0.1	0.1	11.14	0.08	0.02	5.25	11.44	15.6	2.59	4.06	8.7	0.47	19.86	17.94	0	13.96	0	0	0	0
AhMADS050	8.18	6.96	6.94	4.88	2.46	4.88	8.38	1.54	4.48	0.23	1.96	0.17	1.05	0.17	0.53	2.28	3.42	1.32	1.71	0.42	0.16	0.13
AhMADS051	0.29	0.23	0.22	0.26	1.63	0.41	3.68	4.05	1.03	58.78	2.22	2.88	58.98	0.48	106.64	94.39	233.09	84.1	164.18	87.88	65.36	43.52
AhMADS052	0.05	0.04	0.07	0.04	17.85	0.08	0.04	30.45	21.04	0.26	0	0	0	0.04	0.03	0.05	0	0.07	0	0.03	0	0
AhMADS053	1.24	0.88	0.89	2.75	22.43	1.24	0.27	202.86	74.19	1.71	1.11	1.88	1.34	1.71	2.04	3.92	0.36	6	0.48	0.67	1.12	1.81
AhMADS054	4.11	2.9	2.33	7.27	109.16	1.16	1.05	66.16	53.82	7.78	3.41	3.51	2.1	0.21	0.84	0.21	9.25	0.18	8.38	9.51	12.12	7.66
AhMADS055	4.11	2.9	2.33	7.27	109.16	1.16	1.05	66.16	53.82	7.78	3.41	3.51	2.1	0.21	0.84	0.21	9.25	0.18	8.38	9.51	12.12	7.66
AhMADS056	0.29	0.23	0.22	0.26	1.63	0.41	3.68	4.05	1.03	58.78	2.22	2.88	58.98	0.48	106.64	94.39	233.09	84.1	164.18	87.88	65.36	43.52
AhMADS057	0.21	0.26	0.28	0.95	25.63	0.47	0.15	215.78	66.87	4	0.84	1.39	2.26	1.85	4.67	6	0.54	7.79	0.6	0.45	1.23	1.95
AhMADS058	0.08	0.05	0.04	0.73	1.35	2.3	2.69	0.5	0.5	0.9	0.11	0.06	0.39	0.07	0.93	0.5	16.48	0.08	18.11	13.58	12.59	10.06
AhMADS059	0.57	0.88	1.47	0.5	13.32	0.18	0.14	2.01	0.42	0.74	0.26	0	0.01	0.4	0	0.15	0	0.4	0.02	0	0.01	0
AhMADS060	0.1	0.04	0.02	0.36	1.12	1.23	1.81	0.46	0.55	1.15	0.13	0.02	0.29	0.15	1.17	0.52	18.23	0.11	17.48	14.01	16.73	11.79
AhMADS061	0.04	0	0	0.09	7.14	0.49	0.26	0.8	0	0.04	0	0	0	0	0.02	0.04	0	0	0	0.01	0	0
AhMADS062	4.65	11.91	7.74	3.72	0.5	5.5	20.7	0.39	3.6	0.35	5.07	2.24	1.1	1.85	1.7	1.87	0.29	2.19	0.31	0.05	0.09	0.06
AhMADS063	2.17	6.44	4.06	2.02	0.14	3.6	11.36	0.27	2.17	0.21	3.6	2.08	1.44	1.33	1.64	1.99	0.14	2.02	0.14	0.04	0.09	0.04
AhMADS064	0.03	0.12	0.1	0.1	11.14	0.08	0.02	5.25	11.44	15.6	2.59	4.06	8.7	0.47	19.86	17.94	0	13.96	0	0	0	0
AhMADS065	0.57	0.88	1.47	0.5	13.32	0.18	0.14	2.01	0.42	0.74	0.26	0	0.01	0.4	0	0.15	0	0.4	0.02	0	0.01	0
AhMADS066	0	0.05	0.01	0.14	0.31	0.18	0.11	0.09	0.03	0.55	0.02	0.02	0.21	0.05	0.21	0.12	1.62	0.06	1.36	0.39	0.26	0.2
AhMADS067	3.01	2.69	2.29	1.17	2.84	1.19	1.26	1.08	4.31	1.06	1.23	0.61	1.07	0.3	0.9	0.69	2.11	0.63	2	1.21	0.94	0.56
AhMADS068	3.01	2.69	2.29	1.17	2.84	1.19	1.26	1.08	4.31	1.06	1.23	0.61	1.07	0.3	0.9	0.69	2.11	0.63	2	1.21	0.94	0.56
AhMADS069	0.03	0.12	0.1	0.1	11.14	0.08	0.02	5.25	11.44	15.6	2.59	4.06	8.7	0.47	19.86	17.94	0	13.96	0	0	0	0
AhMADS070	0	0	0	0.07	0	0.01	0.01	0	0.03	0	0	0.12	0.06	0	0.04	0.02	0.07	0	0	0.03	0	0
AhMADS071	0	0	0	0.07	0	0.01	0.01	0	0.03	0	0	0.12	0.06	0	0.04	0.02	0.07	0	0	0.03	0	0
AhMADS072	0.05	0.04	0.07	0.04	17.85	0.08	0.04	30.45	21.04	0.26	0	0	0	0.04	0.03	0.05	0	0.07	0	0.03	0	0
AhMADS073	0.12	0.33	0.29	2.05	0.53	2.85	24.04	0.14	0.48	0.72	0.69	0.93	1.6	3.17	1.02	0.81	0.26	0.84	0.14	0.05	0.04	0.14
AhMADS074	0.03	0.12	0.1	0.1	11.14	0.08	0.02	5.25	11.44	15.6	2.59	4.06	8.7	0.47	19.86	17.94	0	13.96	0	0	0	0
AhMADS075	1.18	1.04	1.47	0.85	0.18	0.05	0.06	0	0.49	0	0.33	0	0	0	0	0.06	0	0	0	0	0	0
AhMADS076	0.95	1.07	0.67	2.75	2.5	2.2	2.75	0.65	0.64	1.41	0.73	1.02	2.28	1.02	1.79	1.45	4.17	1.3	2.48	2.17	1.85	3.83
AhMADS077	4.24	3.31	3.32	4.45	17.96	3.43	5.92	20.29	19.58	7.75	9.07	8.34	10.86	14.52	9.97	11.32	10.88	11.43	12.45	9.82	11.22	8.83
AhMADS078	0.52	0.16	0.49	0	0.07	0	0	0	0.19	0	0.1	0	0	0	0	0	0.04	0	0.53	1.57	2.04	2.52
AhMADS079	2.55	3.77	2.86	4.3	6.21	3.26	6.16	3.02	2.31	4.51	3.33	3.56	9.22	6.41	7.28	5.35	5.71	3.97	5.29	4.26	3.98	4.42
AhMADS080	0.8	0.81	0.83	1.47	2.43	1.31	1.4	0.21	0.29	1.2	0.55	0.95	1	1.05	0.93	0.92	1.08	1.05	0.94	0.72	0.71	0.3
AhMADS081	0	0	0	0	0	0	0.01	0	0.04	0	0	0	0	0	0.06	0.03	1.14	0	0.56	0.13	0.06	0.1
AhMADS082	0.12	0.33	0.29	2.05	0.53	2.85	24.04	0.14	0.48	0.72	0.69	0.93	1.6	3.17	1.02	0.81	0.26	0.84	0.14	0.05	0.04	0.14
AhMADS083	0.19	0.43	0.14	0.56	0.41	0.35	0.58	0.25	0.13	0	0.1	0.09	0.19	0.1	0.19	0.08	0.17	0.09	0.15	0.13	0.3	0.17
AhMADS084	0	0.01	0.02	0.14	0.36	0.15	0.44	0	0.01	0.9	0.27	0.24	1	0.02	1.44	0.64	5.25	0.36	3.09	1.2	0.81	0.47
AhMADS085	5.62	3.91	3.09	8.71	115.55	1.22	1.96	71	48.8	6.76	3.33	3.08	2.87	0.29	0.97	0.14	9.35	0.33	8.96	9.74	12.1	6.95
AhMADS086	0.03	0.12	0.1	0.1	11.14	0.08	0.02	5.25	11.44	15.6	2.59	4.06	8.7	0.47	19.86	17.94	0	13.96	0	0	0	0
AhMADS087	0.12	0.33	0.29	2.05	0.53	2.85	24.04	0.14	0.48	0.72	0.69	0.93	1.6	3.17	1.02	0.81	0.26	0.84	0.14	0.05	0.04	0.14
AhMADS088	0.16	0.12	0.23	0.02	0.49	5.1	0.55	0.37	0.16	0	0.61	0.52	0.33	2.79	0.27	0.64	0.13	0.91	0.14	0.08	0.1	0
AhMADS089	0.52	0.16	0.49	0	0.07	0	0	0	0.19	0	0.1	0	0	0	0	0	0.04	0	0.53	1.57	2.04	2.52
AhMADS090	0.1	0.05	0.08	0.28	0.15	0.09	0.07	0	0.01	0	0.03	0	0	0	0.11	0.03	0.05	0.03	0.02	0.02	0	0
AhMADS091	7.27	10.29	8.31	13.89	4.41	13.94	17.84	2.52	4.62	2.2	3.79	3.7	4.75	5.11	3.06	3.9	2.45	3.36	2.53	1.21	0.94	0.47
AhMADS092	0.06	0.1	0.14	0.19	0.1	0.01	0.02	0	0.1	0	0.02	0.02	0	0.02	0.03	0.02	0.09	0	0.01	0.01	0.02	0.15
AhMADS093	0.03	0.04	0.03	0	0	0.02	0.07	0.03	0.07	0	0.06	0.03	0	0	0.04	0.01	0.01	0	0.01	0.03	0.04	0.04
AiMADS1	0.06	0.1	0.14	0.19	0.1	0.01	0.02	0	0.1	0	0.02	0.02	0	0.02	0.03	0.02	0.09	0	0.01	0.01	0.02	0.15
AiMADS2	0	0.02	0	0	0.04	0.03	0.01	0.08	0.02	0	0.03	0.11	0.03	0.01	0.05	0.03	0.04	0.02	0.09	0.02	0	0.06
AiMADS3	0	0	0	0	0.33	0	0.01	0.35	0.03	0	0	0	0	0.2	0	0.11	0	0.34	0	0	0.04	0.07
AiMADS4	3.61	8.7	11.12	15.08	4.38	1.34	2.19	0.31	2.48	0	3.46	0	0	0.05	0.03	0.03	0	0.01	0	0	0	0
AiMADS5	0.08	0.09	0.09	0.05	0.28	0.34	0.04	0.04	0.06	3.55	0.49	0.85	6.38	0.75	12.62	9.85	36.86	7.04	30.56	12.81	20.63	22.27
AiMADS6	0.53	0.83	0.69	1.67	2.75	1.14	2.64	4.14	4.15	67.68	8.58	14.23	77.5	8.65	119.29	149.81	165.44	123.73	142.02	97.03	88.56	71.64
AiMADS7	2.67	6.44	5.81	5.95	2.46	0.86	0.37	4.67	1.88	0.27	2.08	0.01	0.11	1.02	0.05	0.13	0	0.11	0	0	0.01	0.02
AiMADS8	0.03	0.12	0.1	0.1	11.14	0.08	0.02	5.25	11.44	15.6	2.59	4.06	8.7	0.47	19.86	17.94	0	13.96	0	0	0	0
AiMADS9	0.12	0.17	0.14	0.39	27.52	0.05	0.07	7.59	61.64	32.72	8.22	13.15	12.89	7.5	16.64	12.81	68.44	12.31	54	24.2	21.18	8.44
AiMADS10	0	0	0	0.04	11.75	0	0	11.95	0.29	0.4	0	0	0	0	0	0	0	0.01	0	0	0	0
AiMADS11	0.03	0.01	0	0.2	27.33	0.02	0.04	69.52	18.08	27.7	24.03	34.56	36.48	21.89	31.77	32.19	46.48	27.52	30.28	13.87	11.56	6.19
AiMADS12	0.05	0.03	0.01	0.02	29.88	0.07	0.03	31.4	23.1	22.42	0.74	0.89	8.77	0.02	20.18	2.6	182.44	0.36	100.66	30	13.46	8.9
AiMADS13	8.18	6.96	6.94	4.88	2.46	4.88	8.38	1.54	4.48	0.23	1.96	0.17	1.05	0.17	0.53	2.28	3.42	1.32	1.71	0.42	0.16	0.13
AiMADS14	1.26	0.57	0.77	0.51	35.49	0.09	0.13	14.1	0.79	1.4	0.19	0.18	0.17	0.06	0.45	0.63	0.06	0.43	0.07	0.01	0.02	0
AiMADS15	0.08	0.01	0	0.05	0	0.06	0.02	0.02	2.24	0	0.02	0	0.06	0	0.01	0.04	0.04	0.01	0.03	0.01	0	0
AiMADS16	0.08	0.05	0.04	0.73	1.35	2.3	2.69	0.5	0.5	0.9	0.11	0.06	0.39	0.07	0.93	0.5	16.48	0.08	18.11	13.58	12.59	10.06
AiMADS17	0.92	0.85	1.8	0.76	17.93	0.11	0.09	2.22	0.71	1.35	0.48	0.09	0.01	0.98	0.02	0.13	0	0.26	0.01	0	0	0
AiMADS18	1.24	0.88	0.89	2.75	22.43	1.24	0.27	202.86	74.19	1.71	1.11	1.88	1.34	1.71	2.04	3.92	0.36	6	0.48	0.67	1.12	1.81
AiMADS19	1.56	1.32	0.86	9.3	1.62	23.2	47.21	0	0.65	0.1	0.25	0.04	0	0	0.02	0.02	0.04	0	0.02	0.02	0.15	0.06
AiMADS20	5.62	3.91	3.09	8.71	115.55	1.22	1.96	71	48.8	6.76	3.33	3.08	2.87	0.29	0.97	0.14	9.35	0.33	8.96	9.74	12.1	6.95
AiMADS21	0.18	1.63	1	1.57	2.19	0.14	0.53	0.7	0.48	0.63	1.62	0.91	2.25	1.1	2.06	1.29	2.8	0.75	2.08	1.6	1.68	2.41
AiMADS22	2.81	0	6.11	3.68	1.19	0.87	0.48	0	0	0.07	1.11	0	0	0	0	0	0	0	0	0	0	0
AiMADS23	0.14	0.11	0.27	0.13	3.33	1.33	4.52	40.11	10.11	5.12	0.47	1.01	1.07	11.37	1.07	3.16	0.77	4.78	0.5	0.73	0.8	0.77
AiMADS24	0.18	0.4	0.18	0.41	6.03	23.06	53.31	0.3	0.25	0	0.21	0.16	0.08	0.76	0.65	2.29	5	3.58	4.21	3.54	3.94	4.94
AiMADS25	0.38	0.21	1.23	0.31	0.07	0.03	0.02	0	0.1	0.04	0.21	0	0.02	0.02	0	0	0	0	0	0.01	0	0
AiMADS26	0	0	0	0.16	10.42	0.91	0.81	1.94	0.16	1.04	0	0	0	0	0.04	0	0	0	0	0	0	0
AiMADS27	0	0.02	0.03	0	0.21	0.9	1.32	0.61	0.36	0.15	0.01	0.08	0.51	0.2	0.93	0.49	4.95	0.17	4.92	1.86	1.28	0.55
AiMADS28	4.65	11.91	7.74	3.72	0.5	5.5	20.7	0.39	3.6	0.35	5.07	2.24	1.1	1.85	1.7	1.87	0.29	2.19	0.31	0.05	0.09	0.06
AiMADS29	0	0	0.01	0	0	0.1	0.23	0	0	0	0	0	0	0	0	0	0	0	0	0	0	0
AiMADS30	0.13	0.06	0.15	0.05	0.61	5.77	0.63	0.42	0.05	0.05	0.65	0.69	0.57	4.33	0.38	0.75	0.15	0.77	0.14	0.05	0.12	0
AiMADS31	0	0.05	0.01	0.14	0.31	0.18	0.11	0.09	0.03	0.55	0.02	0.02	0.21	0.05	0.21	0.12	1.62	0.06	1.36	0.39	0.26	0.2
AiMADS32	2.55	3.77	2.86	4.3	6.21	3.26	6.16	3.02	2.31	4.51	3.33	3.56	9.22	6.41	7.28	5.35	5.71	3.97	5.29	4.26	3.98	4.42
AiMADS33	16.62	18.39	16.37	22.62	3.18	6.85	8.55	1.05	8.89	1.27	4.73	0.84	0.66	1.68	0.81	0.87	0.9	0.89	0.89	0.35	0.51	0.26
AiMADS34	0.19	0.43	0.14	0.56	0.41	0.35	0.58	0.25	0.13	0	0.1	0.09	0.19	0.1	0.19	0.08	0.17	0.09	0.15	0.13	0.3	0.17
AiMADS35	0.12	0.33	0.29	2.05	0.53	2.85	24.04	0.14	0.48	0.72	0.69	0.93	1.6	3.17	1.02	0.81	0.26	0.84	0.14	0.05	0.04	0.14
AiMADS36	5.35	7.78	5.7	27.09	25.86	23.72	41.04	4.48	6.95	17.47	11.06	17.62	37.11	23.32	35.1	29.73	30.15	23.82	28.29	23.07	34.22	50.26
AiMADS37	0.05	0.05	0.08	0.04	20.27	0.06	0.04	44.84	29.47	0.26	0.02	0	0	0.04	0.03	0.05	0	0.07	0	0.05	0	0
AiMADS38	0.26	0.47	0.54	0.34	5.33	0.02	0	0.36	0.02	0.04	0.3	0.19	0.04	0.39	0.02	0.07	0	0.59	0	0	0	0
AiMADS39	1.27	1.74	1.96	0.8	1.92	1.24	1.74	0.41	2.04	1.28	1.08	0.59	1.91	1.2	2.16	2.02	1.12	2.71	1.25	0.88	0.91	0.66
AiMADS40	5.44	6.19	7.02	22.08	35.65	28.85	64.74	11.23	10.02	12.71	10.08	11.94	29.43	34.45	22.1	23.52	8.22	24.07	11.91	8.61	10.2	8.86
AiMADS41	0	0.07	0.09	0.17	0.12	0.05	0.08	0	0	0.42	0.01	0.06	0.09	0.07	0.03	0.05	0.1	0.05	0.02	0.03	0	0.18
AiMADS42	4.24	3.31	3.32	4.45	17.96	3.43	5.92	20.29	19.58	7.75	9.07	8.34	10.86	14.52	9.97	11.32	10.88	11.43	12.45	9.82	11.22	8.83
AiMADS43	2.78	2.15	2.21	1.13	2.02	0.97	1.14	0.83	4.73	0.92	1.34	0.76	1.34	0.34	1.03	0.79	2.25	0.84	2.15	1.45	0.9	1.01
AiMADS44	0	0	0	0	0	0	0	0	0	0	0	0	0	0	0	0	0	0	0	0	0	0
AiMADS45	0.12	0.05	0	0	0	0.04	0.02	0	0	0	0	0	0	0	0.03	0.02	0	0	0.03	0	0	0
AiMADS46	0.15	0.01	0.03	0.03	0.05	0.05	0.02	0.1	0.37	0.16	0.08	0.08	0	0.07	0.12	0	0.01	0.05	0.03	0.01	0	0
AiMADS47	0	0	0	0	0	0	0.01	0	0	0	0	0	0	0	0.1	0.03	0.36	0	0.01	0	0	0
AiMADS48	0.06	0.06	0.07	0.08	0.03	0.08	1.19	0.02	0.01	0	0.02	0.19	0.06	0.2	0	0.04	0.03	0	0.03	0	0	0
AdMADS1	0	0	0	0	0	0	0.01	0.01	0	0.03	0	0.03	0.01	0	0.02	0	0.03	0	0.01	0.01	0	0
AdMADS2	0	0	0	0	0.02	0	0.01	0	0	0	0	0	0	0	0.04	0.01	0.01	0	0.01	0	0	0
AdMADS3	0	0	0	0	0.74	0.02	0.12	0.64	0.1	0	0	0	0	0	0	0	0	0.2	0	0	0	0
AdMADS4	0	0	0	0	0.34	0	0	0.05	0	5.04	0.59	1.05	13.09	0.36	25.93	22.03	81.48	19.25	63.78	30.82	34.68	28.43
AdMADS5	3.09	10.33	11.24	16.34	2.9	0.53	0.38	0.34	3.08	0	3.37	0	0.01	0	0.04	0.05	0	0.03	0.01	0	0	0
AdMADS6	0	0.19	0.1	0.11	14.35	0.01	0.01	5.15	48.18	69.19	10.63	15.05	39.37	1.64	79.54	73.25	0	52.76	0	0	0	0
AdMADS7	0.18	0.13	0.15	0.7	28.3	0.09	0.15	8.37	79.7	33.35	11.79	19.46	20.41	10.93	24.79	17.18	79.49	16.02	65.81	28.04	24.91	8.66
AdMADS8	0.29	0.23	0.22	0.26	1.63	0.41	3.68	4.05	1.03	58.78	2.22	2.88	58.98	0.48	106.64	94.39	233.09	84.1	164.18	87.88	65.36	43.52
AdMADS9	0	0	0	0.04	9.51	0	0	11.56	0.23	0	0.01	0	0	0	0	0	0	0	0	0	0	0
AdMADS10	0.2	0.23	0.25	0.49	31.78	0.68	0.98	106.51	45.63	90.26	36.6	63.2	92.79	65.64	100.09	94.14	67.28	93.02	52.4	30.94	25	16.46
AdMADS11	0.15	0.01	0.01	0.02	31.1	0.06	0.04	28.88	24.07	22.25	0.94	0.99	14.73	0.05	26.21	4.22	198.66	0.34	108.48	33.94	15.72	9.9
AdMADS12	1.04	1.56	1.42	1.76	0.23	0.8	0.34	2.38	0.78	0	0.59	0.01	0.01	0.56	0	0.03	0	0	0	0	0	0
AdMADS13	0	0	0	0	0	0.08	0.03	0	2.18	0	0	0	0	0	0.01	0.04	0.07	0.01	0.08	0.04	0	0
AdMADS14	0.48	0.31	0.44	0.4	32.45	0.02	0.1	12.1	0.44	1.34	0.13	0.08	0.2	0.06	0.68	0.91	0.06	0.57	0.1	0.01	0.01	0
AdMADS15	0.1	0.04	0.02	0.36	1.12	1.23	1.81	0.46	0.55	1.15	0.13	0.02	0.29	0.15	1.17	0.52	18.23	0.11	17.48	14.01	16.73	11.79
AdMADS16	0.57	0.88	1.47	0.5	13.32	0.18	0.14	2.01	0.42	0.74	0.26	0	0.01	0.4	0	0.15	0	0.4	0.02	0	0.01	0
AdMADS17	0.61	0.65	4.91	1.68	20.37	3.37	11.96	46.75	5.18	14.39	22.22	22.1	29.55	21.34	38.89	44.1	1.03	33.6	1.09	0.74	1.6	3.72
AdMADS18	0.21	0.26	0.28	0.95	25.63	0.47	0.15	215.78	66.87	4	0.84	1.39	2.26	1.85	4.67	6	0.54	7.79	0.6	0.45	1.23	1.95
AdMADS19	0.45	0.48	0.32	4.63	0.48	7.01	17.25	0	0.2	0	0.09	0.05	0	0.02	0.01	0	0.03	0	0.06	0.04	0.03	0.03
AdMADS20	4.11	2.9	2.33	7.27	109.16	1.16	1.05	66.16	53.82	7.78	3.41	3.51	2.1	0.21	0.84	0.21	9.25	0.18	8.38	9.51	12.12	7.66
AdMADS21	0.03	0.03	0.04	0.18	4.03	0.69	2.25	35.5	7.69	5.18	1.27	1.53	1.38	7.93	2.81	6.47	0.61	11.28	0.68	1.22	1.51	0.92
AdMADS22	1.44	0	3.26	2.52	0.59	0.3	0.13	0	0	0	0.51	0	0	0	0	0	0	0	0.04	0	0	0
AdMADS23	0.25	0.24	0.13	0.22	4.3	22.94	48.41	0.24	0.24	0.04	0.14	0.15	0.05	0.71	0.56	1.32	5.04	1.73	2.95	2.88	2.92	4.32
AdMADS24	1.18	1.04	1.47	0.85	0.18	0.05	0.06	0	0.49	0	0.33	0	0	0	0	0.06	0	0	0	0	0	0
AdMADS25	0.52	0.16	0.49	0	0.07	0	0	0	0.19	0	0.1	0	0	0	0	0	0.04	0	0.53	1.57	2.04	2.52
AdMADS26	0	0.01	0	0	0	0.02	0	0	0	0	0	0	0	0.04	0	0.02	0	0	0	0	0	0
AdMADS27	0.08	0.04	0.12	0	0.1	1.37	0.1	0.17	0.2	0	0.28	0.32	0.1	0.64	0.21	0.22	0.11	0.34	0.05	0.07	0.06	0
AdMADS28	0.8	0.81	0.83	1.47	2.43	1.31	1.4	0.21	0.29	1.2	0.55	0.95	1	1.05	0.93	0.92	1.08	1.05	0.94	0.72	0.71	0.3
AdMADS29	2.17	6.44	4.06	2.02	0.14	3.6	11.36	0.27	2.17	0.21	3.6	2.08	1.44	1.33	1.64	1.99	0.14	2.02	0.14	0.04	0.09	0.04
AdMADS30	0.04	0	0	0.09	7.14	0.49	0.26	0.8	0	0.04	0	0	0	0	0.02	0.04	0	0	0	0.01	0	0
AdMADS31	0	0.01	0.02	0.14	0.36	0.15	0.44	0	0.01	0.9	0.27	0.24	1	0.02	1.44	0.64	5.25	0.36	3.09	1.2	0.81	0.47
AdMADS32	0	0	0.01	0.05	0.09	5.13	7.04	0.07	0.04	0	0	0	0.04	0	0	0	0	0.04	0.12	0.12	0.08	0.03
AdMADS33	0.16	0.12	0.23	0.02	0.49	5.1	0.55	0.37	0.16	0	0.61	0.52	0.33	2.79	0.27	0.64	0.13	0.91	0.14	0.08	0.1	0
AdMADS34	0.06	0.14	0.04	0	0	0.36	1.93	0	0	0	0.02	0	0	0.2	0	0.02	0	0	0	0	0	0
AdMADS35	7.27	10.29	8.31	13.89	4.41	13.94	17.84	2.52	4.62	2.2	3.79	3.7	4.75	5.11	3.06	3.9	2.45	3.36	2.53	1.21	0.94	0.47
AdMADS36	2.96	3.2	3.29	1.86	1.29	1.55	1.79	0.61	1.44	0.89	1.03	0.39	0.7	0.49	0.69	1.05	1.94	0.48	1.71	0.51	0.47	0.25
AdMADS37	0.24	0.44	0.87	1.05	0.41	0.37	11.62	0.07	1.49	2.47	3.22	3.98	5.24	2.99	3.5	1.78	2.81	1.93	2.99	3	2.15	1.71
AdMADS38	0.05	0.04	0.07	0.04	17.85	0.08	0.04	30.45	21.04	0.26	0	0	0	0.04	0.03	0.05	0	0.07	0	0.03	0	0
AdMADS39	0.37	0.76	0.73	0.19	0.6	0.01	0	0.05	0.14	0	0.27	0.14	0	0.29	0	0.54	0	0.62	0	0	0	0
AdMADS40	2.7	3.2	3.44	1.79	3.04	1.89	2.56	1.06	2.4	1.75	1.68	1.12	2.16	1.25	2.44	2.04	2.31	2.14	2.15	1.37	1.09	0.71
AdMADS41	0.3	0.15	0.53	1.77	114.92	0.01	0.02	293.88	175.03	0.2	0.04	0.11	0.03	0	0.02	0	0.02	0.06	0	0	0	0
AdMADS42	9.92	10.09	11.83	16.04	24.97	22.35	48.45	9.96	12.54	8.34	8.35	6.93	16.21	22.04	16.12	14.51	8.5	13.71	13.57	6.6	9.51	11.13
AdMADS43	0	0	0.02	0	0.52	0.21	0.12	0	0.01	0	0.02	0.32	0.19	0	0.24	0.27	0.01	0.36	0.05	0.05	0	0
AdMADS44	0	0.07	0	0	0.04	0	0	0	0	0	0.04	0.06	0	0.09	0.14	0	0.03	0	0.03	0.03	0	0
AdMADS45	0	0.02	0.02	0	0.04	0.04	0	0.06	0	0.09	0	0	0	0.17	0	0.02	0.03	0.06	0.04	0	0	0

## Sheet: Table S8
	CK	盐	CK	旱
AhMADS1	0.001	0.001	0.001	0.04
AhMADS2	28.3267	18.4567	9.79	13.945
AhMADS3	0.001	0.001	0.001	0.08
AhMADS4	0.001	0.001	0.001	0.001
AhMADS5	0.001	0.001	0.065	0.03
AhMADS6	0.0266667	0.02	0.145	0.07
AhMADS7	0.0333333	0.001	0.07	0.03
AhMADS8	0.0666667	0.0666667	0.001	0.035
AhMADS9	8.32667	5.73667	3.4	6.125
AhMADS10	13.83	14.4833	4.655	9.855
AhMADS11	9.17667	11.87	3.85	4.475
AhMADS12	0.001	0.001	0.001	0.001
AhMADS13	0.756667	0.983333	0.795	1.025
AhMADS14	0.156667	0.2	0.001	0.001
AhMADS15	0.756667	0.983333	0.795	1.025
AhMADS16	0.156667	0.2	0.001	0.001
AhMADS17	0.756667	0.983333	0.795	1.025
AhMADS18	0.756667	0.983333	0.795	1.025
AhMADS19	0.001	0.001	0.001	0.001
AhMADS20	0.001	0.001	0.001	0.001
AhMADS21	0.206667	0.516667	0.1	0.105
AhMADS22	0.206667	0.516667	0.1	0.105
AhMADS23	0.243333	0.146667	0.29	0.255
AhMADS24	0.001	0.08	0.115	0.02
AhMADS25	0.001	0.08	0.115	0.02
AhMADS26	0.243333	0.146667	0.29	0.255
AhMADS27	3.87667	2.93667	16.035	18.69
AhMADS28	5.32	7.02667	3.905	6.335
AhMADS29	0.001	0.001	0.001	0.001
AhMADS30	13.18	12.4367	1.82	1.385
AhMADS31	13.18	12.4367	1.82	1.385
AhMADS32	0.001	0.0266667	0.001	0.001
AhMADS33	0.4	0.436667	0.62	0.255
AhMADS34	0.196667	1.32	0.805	0.22
AhMADS35	0.0266667	0.001	0.001	0.001
AhMADS36	0.206667	0.176667	0.001	0.001
AhMADS37	0.833333	0.723333	0.305	0.21
AhMADS38	0.833333	0.723333	0.305	0.21
AhMADS39	3.05667	5.86667	0.525	1.38
AhMADS40	3.05667	5.86667	0.525	1.38
AhMADS41	0.896667	0.563333	0.105	0.125
AhMADS42	0.0266667	0.001	0.83	1.24
AhMADS43	2.34	1.85333	1.33	1.12
AhMADS44	13.18	12.4367	1.82	1.385
AhMADS45	0.223333	0.34	0.085	0.09
AhMADS46	0.06	0.001	0.695	1.045
AhMADS47	0.236667	0.13	0.3	0.625
AhMADS48	0.206667	0.176667	0.001	0.001
AhMADS49	13.3433	12.97	2.895	5.67
AhMADS50	18.8233	2.3	1.135	1.68
AhMADS51	18.8233	2.3	1.135	1.68
AhMADS52	0.833333	0.723333	0.305	0.21
AhMADS53	0.443333	0.403333	0.001	0.175
AhMADS54	11.4667	10.4567	0.14	0.41
AhMADS55	13.0133	11.8233	0.585	1.17
AhMADS56	12.1767	5.84667	8.225	12.955
AhMADS57	0.12	0.143333	0.085	0.02
AhMADS58	0.001	0.001	0.4	0.23
AhMADS59	0.001	0.001	0.4	0.23
AhMADS60	0.001	0.02	0.001	0.045
AhMADS61	0.07	0.236667	0.19	0.15
AhMADS62	2.31	1.14	2.14	1.22
AhMADS63	0.47	0.32	1.39	1.315
AhMADS64	0.0766667	0.16	0.3	0.14
AhMADS65	0.416667	0.38	24.03	19.1
AhMADS66	0.001	0.0333333	0.001	0.001
AhMADS67	1.46333	1.65	4.75	3.04
AhMADS68	1.46333	1.65	4.75	3.04
AhMADS69	25.7033	28.3167	0.001	0.001
AhMADS70	25.7033	28.3167	0.001	0.001
AhMADS71	12.9967	8.35333	0.445	0.45
AhMADS72	12.8733	6.40667	0.02	0.02
AhMADS73	12.97	7.92667	12.765	17.385
AhMADS74	12.9967	8.35333	0.445	0.45
AhMADS75	0.001	0.001	0.001	0.001
AhMADS76	0.001	0.001	0.001	0.001
AhMADS77	0.001	0.001	0.001	0.04
AhMADS78	58.07	12.1133	13.895	24.865
AhMADS79	4.2	2.82333	2.735	3.27
AhMADS80	3.87667	2.93667	16.035	18.69
AhMADS81	0.001	0.001	0.001	0.001
AhMADS82	0.746667	0.533333	0.58	1.235
AhMADS83	0.001	0.001	0.001	0.04
AhMADS84	1.3	0.876667	0.815	1.675
AhMADS85	0.746667	0.533333	0.58	1.235
AhMADS86	40.2767	26.65	21.89	42.85
AhMADS87	0.0633333	0.21	0.34	0.001
AhMADS88	0.001	0.001	0.001	0.001
AhMADS89	0.07	0.236667	0.19	0.15
AhMADS90	0.673333	0.533333	1.54	1.265
AhMADS91	0.25	0.186667	0.335	0.45
AhMADS92	0.001	0.001	0.001	0.04
AhMADS93	0.001	0.001	0.001	0.001
AiMADS1	0.001	0.001	0.001	0.001
AiMADS2	0.116667	0.0133333	0.001	0.001
AiMADS3	0.001	0.001	4.655	9.855
AiMADS4	13.83	14.4833	0.001	0.001
AiMADS5	0.001	0.001	0.001	0.001
AiMADS6	0.0466667	0.001	3.85	4.475
AiMADS7	9.17667	11.87	0.145	0.07
AiMADS8	0.0266667	0.02	0.001	0.001
AiMADS9	0.156667	0.2	0.001	0.001
AiMADS10	0.001	0.001	0.115	0.02
AiMADS11	0.001	0.08	0.29	0.255
AiMADS12	0.243333	0.146667	16.035	18.69
AiMADS13	3.87667	2.93667	0.1	0.12
AiMADS14	0.0633333	0.0733333	0.001	0.001
AiMADS15	0.001	0.0266667	0.805	0.22
AiMADS16	0.196667	1.32	0.48	0.99
AiMADS17	0.38	0.82	1.33	1.12
AiMADS18	2.34	1.85333	1.82	1.385
AiMADS19	13.18	12.4367	13.895	24.865
AiMADS20	58.07	12.1133	0.3	0.625
AiMADS21	0.236667	0.13	0.001	0.001
AiMADS22	0.25	0.266667	0.305	0.21
AiMADS23	0.833333	0.723333	0.14	0.41
AiMADS24	11.4667	10.4567	0.695	1.045
AiMADS25	0.06	0.001	0.001	0.001
AiMADS26	0.001	0.001	0.04	0.001
AiMADS27	1.76667	1.77333	1.39	1.315
AiMADS28	0.47	0.32	0.001	0.001
AiMADS29	0.001	0.001	0.02	0.02
AiMADS30	12.8733	6.40667	0.085	0.02
AiMADS31	0.12	0.143333	12.765	17.385
AiMADS32	12.97	7.92667	25.685	23.115
AiMADS33	8.66667	8.87333	2.735	3.27
AiMADS34	4.2	2.82333	0.58	1.235
AiMADS35	0.746667	0.533333	21.89	42.85
AiMADS36	40.2767	26.65	0.34	0.001
AiMADS37	0.0633333	0.21	0.19	0.15
AiMADS38	0.07	0.236667	0.335	0.45
AiMADS39	0.25	0.186667	0.22	0.37
AiMADS40	1.61667	0.526667	0.815	1.675
AiMADS41	1.3	0.876667	8.225	12.955
AiMADS42	12.1767	5.84667	2.345	1.41
AiMADS43	0.726667	0.7	0.001	0.001
AiMADS44	0.001	0.001	0.001	0.001
AiMADS45	0.001	0.001	0.035	0.001
AiMADS46	0.001	0.001	0.001	0.001
AiMADS47	0.001	0.001	0.001	0.001
AiMADS48	0.001	0.001	0.001	0.001
AdMADS1	0.001	0.001	0.001	0.001
AdMADS2	0.001	0.001	0.001	0.001
AdMADS3	0.001	0.001	0.001	0.001
AdMADS4	0.001	0.001	0.001	0.001
AdMADS5	8.32667	5.73667	3.4	6.125
AdMADS6	0.001	0.001	0.001	0.08
AdMADS7	0.0666667	0.0666667	0.001	0.035
AdMADS8	0.756667	0.983333	0.795	1.025
AdMADS9	0.001	0.001	0.001	0.001
AdMADS10	0.206667	0.516667	0.1	0.105
AdMADS11	0.253333	0.0433333	0.37	0.205
AdMADS12	5.32	7.02667	3.905	6.335
AdMADS13	0.0266667	0.001	0.001	0.001
AdMADS14	0.0266667	0.0233333	0.235	0.09
AdMADS15	0.4	0.436667	0.62	0.255
AdMADS16	3.05667	5.86667	0.525	1.38
AdMADS17	4.11667	4.49333	0.465	1.73
AdMADS18	0.896667	0.563333	0.105	0.125
AdMADS19	4.45	3.45333	0.625	0.51
AdMADS20	18.8233	2.3	1.135	1.68
AdMADS21	0.223333	0.34	0.085	0.09
AdMADS22	0.206667	0.176667	0.001	0.001
AdMADS23	13.0133	11.8233	0.585	1.17
AdMADS24	0.0266667	0.001	0.83	1.24
AdMADS25	0.001	0.001	0.4	0.23
AdMADS26	0.001	0.001	0.001	0.001
AdMADS27	10.6733	1.9	0.155	0.13
AdMADS28	2.31	1.14	2.14	1.22
AdMADS29	0.0766667	0.16	0.3	0.14
AdMADS30	0.001	0.0333333	0.001	0.001
AdMADS31	0.001	0.02	0.001	0.045
AdMADS32	25.7033	28.3167	0.001	0.001
AdMADS33	3.20667	1.73333	0.07	0.13
AdMADS34	0.001	0.001	0.001	0.001
AdMADS35	12.9967	8.35333	0.445	0.45
AdMADS36	1.11	0.77	0.41	0.525
AdMADS37	0.001	0.001	0.035	0.045
AdMADS38	0.001	0.001	0.001	0.001
AdMADS39	0.001	0.001	0.065	0.12
AdMADS40	0.673333	0.533333	1.54	1.265
AdMADS41	0.001	0.001	0.065	0.265
AdMADS42	0.443333	0.403333	0.001	0.175
AdMADS43	0.001	0.0533333	0.001	0.001
AdMADS44	0.001	0.001	0.001	0.001
AdMADS45	0.001	0.0533333	0.035	0.001

## Sheet: Table S9
#node	identifier	domain_summary_url	annotation	other_names_and_aliases
AG	3702.AT4G18960.1	https://smart.embl.de/smart/DDvec.cgi?smart=252:MADS(17|76)+Pfam_K-box(94|188)+	K-box region and MADS-box transcription factor family protein; Probable transcription factor involved in the control of organ identity during the early development of flowers. Is required for normal development of stamens and carpels in the wild-type flower. Plays a role in maintaining the determinacy of the floral meristem. Acts as C class cadastral protein by repressing the A class floral homeo…	827631,AAD41556.1,AEE84111.1,AEE84112.1,AF056540,AG,AGAMOUS,AGAMOUS PROTEIN,AG_ARATH,AT4G18960,AT4G18960-TAIR-G,AT4G18960.1,AT4G18960.2,At.28088,At4g18960,CAA16753.1,CAA37642.1,CAB78898.1,F13C5.130,F13C5_130,F4JSC8_ARATH,Floral homeotic protein AGAMOUS,NM_001203837,NM_001203837.1,NM_118013,NM_118013.2,NP_001190766,NP_001190766.1,NP_567569,NP_567569.3,O82732,P17839,Q9SX14_ARATH,UPI0000147EC2,UPI00…
AGL104	3702.AT1G22130.1	https://smart.embl.de/smart/DDvec.cgi?smart=335:MADS(1|60)+COIL(121|151)+	Agamous-like MADS-box protein AGL104; Encodes a member of the MIKC (MADS box, Keratin binding domain, and C terminal domain containing )family of transcriptional regulators. AGL104 is expressed in pollen.It forms heterodimers with other MICK family members (AGL65 and AGL30). Involved in late stages of pollen development and pollen tube growth	838818,AAF86555.1,AAY78614.1,AEE30200.1,AG104_ARATH,AGAMOUS-like 104,AGL104,AT1G22130,AT1G22130-TAIR-G,AT1G22130.1,Agamous-like MADS-box protein AGL104,At1g22130,DQ056457,F2E2.20,F2E2_20,NM_102063,NM_102063.2,NP_173632,NP_173632.1,Q76K81,Q9LM46,Q9LM46_ARATH,UPI000009F8FF,ath:AT1G22130
AGL12	3702.AT1G71692.1	https://smart.embl.de/smart/DDvec.cgi?smart=211:MADS(1|60)+Pfam_K-box(88|180)+	Agamous-like MADS-box protein AGL12; Encodes a member of the MADS box family of transcription factors. Involved in root cell differentiation and flowering time. Loss of function mutations have abnormal cellular differentiation in the roots and are late flowering. AGL12 along with AGL14, and AGL17 is preferentially expressed in root tissues and represent the only characterized MADS box genes expre…	843497,AAC49085.1,AAF43220.1,AAG51837.1,AAP04142.1,AAP37691.1,AAP40351.1,AEE35216.1,AGAMOUS-like 12,AGL12,AGL12_ARATH,AK228190,AT1G71692,AT1G71692-TAIR-G,AT1G71692.1,Agamous-like MADS-box protein AGL12,At.19719,At1g71692,BAF00144.1,BT006157,BT008332,BT008524,F14O23.5,F14O23_5,F26A9.6,NM_105825,NM_105825.2,NP_565022,NP_565022.1,Protein XAANTAL 1,Q0WRV5,Q0WRV5_ARATH,Q38841,Q9SF79,U20193,UPI00001256…
AGL15	3702.AT5G13790.1	https://smart.embl.de/smart/DDvec.cgi?smart=268:MADS(1|60)+Pfam_K-box(73|165)+	AGL15 (AGAMOUS-Like 15) is a member of the MADS domain family of regulatory factors. Although AGL15 is preferentially expressed during embryogenesis, AGL15 is also expressed in leaf primordia, shoot apical meristems and young floral buds, suggesting that AGL15 may play a role during post-germinative development. Transgenic plants that ectopically express AGL15 show delays in the transition to flo…	831224,AAA65653.1,AAC49083.1,AED91941.1,AGAMOUS-like 15,AGL15,AGL15_ARATH,AT5G13790,AT5G13790-TAIR-G,AT5G13790.1,Agamous-like MADS-box protein AGL15,At5g13790,BAB10600.1,MADS-BOX PROTEIN AGL15,MXE10.6,MXE10.8,MXE10_8,NM_121382,NM_121382.2,NP_196883,NP_196883.1,Q38839,Q38847,U20185,U22528,UPI0000125683,ath:AT5G13790
AGL2	3702.AT5G15800.2	https://smart.embl.de/smart/DDvec.cgi?smart=262:MADS(1|60)+Pfam_K-box(81|173)+	K-box region and MADS-box transcription factor family protein; Probable transcription factor. Functions with SEPALLATA2/AGL4 and SEPALLATA3/AGL9 to ensure proper development of petals, stamens and carpels, and to prevent the indeterminate growth of the flower meristem. Forms a heterodimer via the K-box domain with AGAMOUS, that could be involved in genes regulation during floral meristem developm…	831436,AAA32732.1,AAP12873.1,AAU81986.1,AAU81987.1,AAU81988.1,AAU81989.1,AAU81990.1,AAU81991.1,AAU81992.1,AAU81993.1,AAU81994.1,AAU81995.1,AAU81996.1,AAU81997.1,AAU81998.1,AAU81999.1,AAU82000.1,AAU82001.1,AAU82002.1,AAU82003.1,AAU82004.1,AAU82005.1,AAU82006.1,AAU82007.1,AED92207.1,AED92208.1,AGAMOUS-like 2,AGL2,AK118608,AT5G15800,AT5G15800-TAIR-G,AT5G15800.1,AT5G15800.2,AY727576,AY727577,AY727578…
AGL20	3702.AT2G45660.1	https://smart.embl.de/smart/DDvec.cgi?smart=214:MADS(1|60)+Pfam_K-box(80|172)+	MADS-box protein SOC1; Controls flowering and is required for CO to promote flowering. It acts downstream of FT. Overexpression of (SOC1) AGL20 suppresses not only the late flowering of plants that have functional FRI and FLC alleles but also the delayed phase transitions during the vegetative stages of development. AGL20/SOC1 acts with AGL24 to promote flowering and inflorescence meristem identi…	819174,AAC06175.1,AAG16297.1,AAK60321.1,AAM16228.1,AEC10583.1,AF385731,AGAMOUS-like 20,AGL20,AT2G45660,AT2G45660-TAIR-G,AT2G45660.1,ATSOC1,AY007726,AY093967,Agamous-like MADS-box protein AGL20,At.25546,At2g45660,F17K2.19,MADS-BOX PROTEIN AGL20,MADS-box protein SOC1,NM_130128,NM_130128.3,NP_182090,NP_182090.1,O64645,Protein SUPPRESSOR OF CONSTANS OVEREXPRESSION 1,SOC1,SOC1_ARATH,SUPPRESSOR OF OVER…
AGL21	3702.AT4G37940.1	https://smart.embl.de/smart/DDvec.cgi?smart=228:MADS(1|60)+Pfam_K-box(73|171)+	Agamous-like MADS-box protein AGL21; Encodes a MADS box protein, highly expressed in the root	829950,AAL73213.1,ABD60729.1,AEE86856.1,AF336979,AGAMOUS-like 21,AGL21,AGL21_ARATH,AT4G37940,AT4G37940-TAIR-G,AT4G37940.1,Agamous-like MADS-box protein AGL21,At.28801,At4g37940,BT024846,CAB37534.1,CAB80459.1,F20D10.60,F20D10_60,NM_119955,NM_119955.2,NP_195507,NP_195507.1,Q29PR0_ARATH,Q548I8,Q9SZJ6,UPI00000016DE,ath:AT4G37940
AGL24	3702.AT4G24540.1	https://smart.embl.de/smart/DDvec.cgi?smart=220:MADS(1|60)+Pfam_K-box(83|172)+	MADS-box protein AGL24; Transcription activator that mediates floral transition in response to vernalization. Promotes inflorescence fate in apical meristems. Acts in a dosage-dependent manner. Probably involved in the transduction of RLK-mediated signaling (e.g. IMK3 pathway). Together with AP1 and SVP, controls the identity of the floral meristem and regulates expression of class B, C and E gen…	828556,AAC63139.1,AAC63140.1,AB493697,ABE77409.1,AEE84922.1,AF005158,AF005159,AGAMOUS-like 24,AGL24,AGL24_ARATH,AT4G24540,AT4G24540-TAIR-G,AT4G24540.1,At.4507,At4g24540,BAH30535.1,BT025171,CAA23009.1,CAB79364.1,F22K18.260,F22K18_260,MADS-box protein AGL24,NM_118587,NM_118587.5,NP_194185,NP_194185.1,O82794,Protein AGAMOUS-LIKE 24,UPI00000A0A60,ath:AT4G24540
AGL6	3702.AT2G45650.1	https://smart.embl.de/smart/DDvec.cgi?smart=252:MADS(1|60)+Pfam_K-box(79|171)+	Agamous-like MADS-box protein AGL6; Probable transcription factor. Forms a heterodimer via the K-box domain with AG, that could be involved in genes regulation during floral meristem development	819173,A0MET6_ARATH,AAA79328.1,AAC06173.1,ABE65908.1,ABK28537.1,AEC10582.1,AFP23735.1,AFP23736.1,AFP23737.1,AFP23738.1,AFP23739.1,AFP23740.1,AFP23741.1,AFP23742.1,AFP23743.1,AFP23744.1,AFP23745.1,AFP23746.1,AFP23747.1,AFP23748.1,AFP23749.1,AFP23750.1,AFP23751.1,AFP23752.1,AFP23753.1,AFP23754.1,AFP23755.1,AFP23756.1,AFP23757.1,AFP23758.1,AFP23759.1,AFP23760.1,AFP23761.1,AFP23762.1,AFP23763.1,AFP23…
AP1	3702.AT1G69120.1	https://smart.embl.de/smart/DDvec.cgi?smart=256:MADS(1|60)+Pfam_K-box(82|173)+	K-box region and MADS-box transcription factor family protein; Transcription factor that promotes early floral meristem identity in synergy with LEAFY. Is required subsequently for the transition of an inflorescence meristem into a floral meristem. Is indispensable for normal development of sepals and petals in flowers. Regulates positively the B class homeotic proteins APETALA3 and PISTILLATA wi…	843244,A5YWQ6_ARATH,AAF27070.1,AAM28447.1,AAM28448.1,AAM28449.1,AAM28450.1,AAM28451.1,AAM28452.1,AAM28453.1,AAM28454.1,AAM28455.1,AAM28456.1,AAM28457.1,AAM28458.1,AAM28459.1,AAM28460.1,AAM28461.1,AAM65504.1,AAO42136.1,AAO50484.1,ABQ85085.1,ABQ85086.1,ABQ85087.1,ABQ85088.1,ABQ85089.1,ABQ85090.1,ABQ85091.1,ABQ85092.1,ABQ85093.1,ABQ85094.1,ABQ85095.1,ABQ85096.1,ABQ85097.1,ABQ85098.1,ABQ85099.1,ABQ85…
AP3	3702.AT3G54340.1	https://smart.embl.de/smart/DDvec.cgi?smart=232:MADS(1|60)+Pfam_K-box(75|169)+	K-box region and MADS-box transcription factor family protein; Probable transcription factor involved in the genetic control of flower development. Is required for normal development of petals and stamens in the wild-type flower. Forms a heterodimer with PISTILLATA that is required for autoregulation of both AP3 and PI genes. AP3/PI heterodimer interacts with APETALA1 or SEPALLATA3 to form a tern…	824601,AAA32740.1,AAD41557.1,AAD51887.1,AAD51888.1,AAD51889.1,AAD51890.1,AAD51891.1,AAD51892.1,AAD51893.1,AAD51894.1,AAD51895.1,AAD51896.1,AAD51897.1,AAD51898.1,AAD51899.1,AAD51900.1,AAD51901.1,AAD51902.1,AAD51903.1,AAL49893.1,AAM64919.1,AAN13159.1,AEE79216.1,AF056541,AF115798,AF115799,AF115800,AF115801,AF115802,AF115803,AF115804,AF115805,AF115806,AF115807,AF115808,AF115809,AF115810,AF115811,AF11…
CO	3702.AT5G15840.1	https://smart.embl.de/smart/DDvec.cgi?smart=373:BBOX(15|62)+BBOX(63|105)+Pfam_CCT(306|349)+	B-box type zinc finger protein with CCT domain; Transcription factor that acts in the long day flowering pathway and may mediate between the circadian clock and the control of flowering. Plays a role in the regulation of flowering time by acting on 'SUPPRESSOR OF OVEREXPRESSION OF CO1', 'TERMINAL FLOWER 1' and 'FLOWERING LOCUS T'. Also regulates P5CS2 and ACS10 (involved in proline and ethylene b…	831441,AAM63636.1,AAN71925.1,AED92213.1,AED92214.1,AT5G15840,AT5G15840-TAIR-G,AT5G15840.1,AT5G15840.2,AY086574,At.18,At5g15840,B-box domain protein 1,B-box type zinc finger protein with CCT domain,BBX1,BT001926,CAA64407.1,CAC01783.1,CO,CONSTANS,CONS_ARATH,F14F8.220,F14F8_220,FG,NM_001036810,NM_001036810.1,NM_121589,NM_121589.1,NP_001031887,NP_001031887.1,NP_197088,NP_197088.1,Q2V373,Q39057,UPI000…
FLD	3702.AT3G10390.1	https://smart.embl.de/smart/DDvec.cgi?smart=884:Pfam_SWIRM(86|168)+Pfam_NAD_binding_8(189|253)+	Flavin containing amine oxidoreductase family protein; Probable histone demethylase that promotes flowering independently of the photoperiod and vernalization pathways by repressing FLOWERING LOCUS C (FLC), a floral repressor that blocks the transition from vegetative to reproductive development. Probably mediates histone H3 'Lys-4' demethylation at FLC locus. Seems to act in partial redundancy w…	1.-.-.-,820202,827325,AAF02805.1,AAG51395.1,AAX51266.1,AAX51267.1,AEE74899.1,AT3G10390,AT3G10390-TAIR-G,AT3G10390.1,AY849996,AY849997,At.39938,At3g10390,At4g16310/At4g16320,D2CJC4,EC 1.-.-.-,F13M14.34,F14P13.1,F4J3R3,F4JLS1,FCAALL.342/,FCAALL.344,FLD,FLD_ARATH,FLOWERING LOCUS D,LDL3,LDL3_ARATH,Lysine-specific histone demethylase 1 homolog 3,NM_111874,NM_111874.4,NP_001319957.1,NP_001326316,NP_001…
FT	3702.AT1G65480.1	https://smart.embl.de/smart/DDvec.cgi?smart=175:Pfam_PBP(27|162)+	PEBP (phosphatidylethanolamine-binding protein) family protein; Component of the mobile flower-promoting signal (floral stimulus or florigen). Promotes the transition from vegetative growth to flowering. Required for 'SEPALLATA3' (SEP3) and 'FRUITFULL' (FUL) accumulation in mature rosette leaves. Seems to acts in parallel with 'LEAFY' to induce flowering by regulating 'APETALA1'. Translated in le…	1WKP,842859,AAB60904.1,AAF03936.1,AAL38819.1,AAM91747.1,AB027504,AB027505,AEE34381.1,AF152096,AT1G65480,AT1G65480-TAIR-G,AT1G65480.1,AY065378,AY133813,At.469,At1g65480,BAA77838.1,BAA77839.1,F5I14.3,F5I14_3,FLOWERING LOCUS T,FT,FT_ARATH,NM_105222,NM_105222.2,NP_176726,NP_176726.1,O04467,Protein FLOWERING LOCUS T,Q9SXZ2,REDUCED STEM BRANCHING 8,RSB8,UPI0000001793,ath:AT1G65480
LATE	3702.AT5G48890.1	https://smart.embl.de/smart/DDvec.cgi?smart=173:ZnF_C2H2(35|57)+	C2H2-like zinc finger protein; Acts as a transcriptional repressor. Prevents the photoperiodic and circadian clock-dependent transition to flowering in long days (LD) by repressing the expression of flowering time genes (e.g. FT, GI and CO) in the leaf vasculature, and by interfering with floral meristem identity genes at the apex (e.g. SOC1 and LFY)	834947,AED95739.1,AT5G48890,AT5G48890-TAIR-G,AT5G48890.1,At.55441,At5g48890,BAB09442.1,C2H2-like zinc finger protein,K24G6.23,K24G6_23,LATE,LATE FLOWERING,LATE_ARATH,NM_124266,NM_124266.1,NP_001318765,NP_001318765.1,NP_199700,NP_199700.1,PO:0025223,Protein LATE FLOWERING,Q9FKA9,Q9FKA9_ARATH,UPI00000A985A,ath:AT5G48890
LFY	3702.AT5G61850.1	https://smart.embl.de/smart/DDvec.cgi?smart=420:Pfam_LFY_SAM(44|123)+Pfam_C_LFY_FLO(221|391)+	Floral meristem identity control protein LEAFY (LFY); Probable transcription factor that promotes early floral meristem identity in synergy with APETALA1. Is required subsequently for the transition of an inflorescence meristem into a floral meristem, by an immediate upstream regulation of the ABC classes of floral homeotic genes. Activates directly APETALA1, CAULIFLOWER and AGAMOUS, and indirect…	2VY1,2VY2,836307,A0MFR2,A5YYH1_ARATH,A5YYI1_ARATH,AAA32826.1,AAD41565.1,AAM27927.1,AAM27928.1,AAM27929.1,AAM27930.1,AAM27931.1,AAM27932.1,AAM27933.1,AAM27934.1,AAM27935.1,AAM27936.1,AAM27937.1,AAM27938.1,AAM27939.1,AAM27940.1,AAM27941.1,ABE66271.1,ABK28773.1,ABR08935.1,ABR08936.1,ABR08937.1,ABR08938.1,ABR08939.1,ABR08940.1,ABR08941.1,ABR08942.1,ABR08943.1,ABR08944.1,ABR08945.1,ABR08946.1,ABR08947…
LUG	3702.AT4G32551.2	https://smart.embl.de/smart/DDvec.cgi?smart=969:LisH(8|40)+COIL(98|159)+WD40(678|717)+WD40(720|759)+WD40(763|803)+WD40(845|883)+WD40(889|928)+WD40(930|969)+	LisH dimerisation motif;WD40/YVTN repeat-like-containing domain; Transcription repressor subunit of the SEU-LUG transcriptional corepressor of the C class floral homeotic gene AGAMOUS during the early stages of floral meristem development. Is part of the A class cadastral complex that define the boundaries between the A and C class homeotic genes expression and function. Interacts together with A…	829390,AAG32022.1,AEE86076.1,AEE86077.1,AF277458,AT4G32551,AT4G32551-TAIR-G,AT4G32551.1,AT4G32551.2,At.22027,At4g32551,CAB43692.1,CAB79972.1,F4JUD2_ARATH,L23H3.30,L23H3_30,LEUNG_ARATH,LEUNIG,LUG,NM_001203962,NM_001203962.1,NM_119407,NM_119407.2,NP_001190891,NP_001190891.1,NP_567896,NP_567896.1,Protein ROTUNDA2,Q9FUY2,Q9SZY9,RON2,ROTUNDA 2,Transcriptional corepressor LEUNIG,UPI0000162B6D,UPI0001E9…
SAP18	3702.AT2G45640.1	https://smart.embl.de/smart/DDvec.cgi?smart=152:Pfam_SAP18(32|151)+	Histone deacetylase complex subunit SAP18; Involved in the regulation of salt stress. Expression of AtSAP18 is induced by NaCl, cold, drought, ABA, and ethylene treatment. AtSAP18 and HDA19 associate with ERF3 and ERF4 both in vitro and in vivo	18 kDa Sin3-associated polypeptide,819172,AAC06174.1,AAK55679.1,AAK91487.1,AAM67239.1,AEC10580.1,AEC10581.1,AF378876,AK227453,AT2G45640,AT2G45640-TAIR-G,AT2G45640.1,AT2G45640.2,ATSAP18,AY050474,AY088934,At2g45640,BAE99456.1,F17K2.17,F4IG85_ARATH,Histone deacetylase complex subunit SAP18,NM_001202824,NM_001202824.1,NM_130126,NM_130126.3,NP_001189753,NP_001189753.1,NP_566050,NP_566050.1,O64644,Q0WT…
TFL1	3702.AT5G03840.1	https://smart.embl.de/smart/DDvec.cgi?smart=177:Pfam_PBP(31|166)+	PEBP (phosphatidylethanolamine-binding protein) family protein; Controls inflorescence meristem identity and is required for maintenance of a indeterminate inflorescence. Prevents the expression of 'APETALA1' and 'LEAFY'. Also plays a role in the regulation of the time of flowering in the long-day flowering pathway. May form complexes with phosphorylated ligands by interfering with kinases and th…	1WKO,831683,A5YZL9_ARATH,AAB41624.1,AAM27943.1,AAM27944.1,AAM27945.1,AAM27946.1,AAM27947.1,AAM27948.1,AAM27949.1,AAM27950.1,AAM27951.1,AAM27952.1,AAM27953.1,AAM27954.1,AAM27955.1,AAM27956.1,AAP37450.1,AAP41915.1,ABD60711.1,ABR04141.1,ABR04142.1,ABR04143.1,ABR04144.1,ABR04145.1,ABR04146.1,ABR04147.1,ABR04148.1,ABR04149.1,ABR04150.1,ABR04151.1,ABR04152.1,ABR04153.1,ABR04154.1,ABR04155.1,ABR04156.1,…
UFO	3702.AT1G30950.1	https://smart.embl.de/smart/DDvec.cgi?smart=442:FBOX(50|90)+	Protein UNUSUAL FLORAL ORGANS; Component of SCF(ASK-cullin-F-box) E3 ubiquitin ligase complexes, which may mediate the ubiquitination and subsequent proteasomal degradation of target proteins (By similarity). Considered as a meristem identity factor required for normal growth of the young floral meristem. Acts together with LEAFY to positively regulate the B class floral homeotic genes APETALA3 a…	839982,AAF98199.1,AAY78626.1,AB493487,AEE31296.1,AT1G30950,AT1G30950-TAIR-G,AT1G30950.1,At.51845,At1g30950,BAH30325.1,C0SUY4_ARATH,CAA61508.1,DQ056469,F-box family protein,F-box only protein 1,F17F8.16,FBX1,NM_102834,NM_102834.1,NP_564368,NP_564368.1,Protein UNUSUAL FLORAL ORGANS,Q39090,Q4PT17,Q9FYI4,UFO,UFO_ARATH,UNUSUAL FLORAL ORGANS,UPI00000A59F3,X89224,ath:AT1G30950
WUS	3702.AT2G17950.1	https://smart.embl.de/smart/DDvec.cgi?smart=292:HOX(34|102)+	Homeodomain-like superfamily protein; Transcription factor that plays a central role during early embryogenesis, oogenesis and flowering, probably by regulating expression of specific genes. Required to specify stem cell identity in meristems, such as shoot apical meristem (SAM). May induce shoot stem cells activity in order to maintain the stem cell identity. Involved in the developmental root m…	816305,A0MEM4_ARATH,AAD20131.2,AAM64452.1,ABE65822.1,ABI49448.1,ABK28496.1,AEC06704.1,AJ012310,AT2G17950,AT2G17950-TAIR-G,AT2G17950.1,AY086385,At.51,At2g17950,BT028901,CAA09986.1,DQ446515,DQ652996,Homeodomain-like superfamily protein,NM_127349,NM_127349.3,NP_565429,NP_565429.1,PGA6,PO:0020020,PO:0020101,Plant growth activator 6,Protein WUSCHEL,Q1PF51_ARATH,Q9SB92,Q9SL51,T27K22.18,T27K22_18,UPI000…

## Sheet: Table S10
Primer name	Primer Sequence
AhM9-F	GCAAGAGACAATTGAACGCTAT
AhM9-R	CTTCTCCCACCAATTTTCGTTT
AhM21-F	GATACATCTCTCAGGCAAGTCA
AhM21-R	TGTTCCTTGTTTTGCAGATCAG
AhM34-F	GGAGAACCGGTCTTCTTAAGAA
AhM34-R	CCGTAGTTGCTTTCTTTCTAGC
AhM50-F	GAAGACAGATCAGGAATCGGAT
AhM50-R	CTCCAAGCTTCTCACCTTTTTC
AhM61-F	CTTCTCAAGAAAGCACACGAAA
AhM61-R	TCAAAATCCAAAGGCAGGAAAC
AhM64-F	CGTAATCAGCACTCACCAATTC
AhM64-R	ACGAGCCTTTTGTTCTTCTTTC
AhM69-F	ACAAGCATGAAATCAGTGATCG
AhM69-R	TCCTCCTCCTACTTGAATACCA
